# Supplementary material for: Comparative Genomics of the Rhodococcus Genus Shows Wide Distribution of Biodegradation Traits
Source: Microorganisms. 2020 May 21;8(5):774. doi: 10.3390/microorganisms8050774 (PMC7285261; doi:10.3390/microorganisms8050774)
Supplement: Supplementary file 1 [file microorganisms-08-00774-s001.zip]

Archive with 4 entries (4 files):
- Supplementary_File_S2.pdf
- Supplementary_Table_S1.pdf
- Supplementary_Table_S2.xlsx
- Supplementary_File_S1.txt
