# Supplementary material for: Comparative Genomics of the Rhodococcus Genus Shows Wide Distribution of Biodegradation Traits
Source: Microorganisms. 2020 May 21;8(5):774. doi: 10.3390/microorganisms8050774 (PMC7285261; doi:10.3390/microorganisms8050774)
Supplement: Supplementary file 1 [file microorganisms-08-00774-s001.zip › Supplementary_Table_S2.xlsx]

## Sheet: RAW DATA AND MATRIXES
Supplementary Table S2. GGDC intergenomic distances of the pairwise Rhodococcus genome comparisons.
		Formula 2
Reference	Subject	DDH	Model C.I.	Distance	Prob. DDH >= 70%
__000_Rhodococcus_sp_WAY2	__001_Rhodococcus_agglutinans_CCTCC_AB2014297_T	19.9	[17.7 - 22.3%]	0.2207	0
__000_Rhodococcus_sp_WAY2	__002_Rhodococcus_baikonurensis_JCM_18801	20.7	[18.5 - 23.2%]	0.2117	0
__000_Rhodococcus_sp_WAY2	__003_Rhodococcus_biphenylivorans_TG9_T	20.3	[18 - 22.7%]	0.2169	0
__000_Rhodococcus_sp_WAY2	__004_Rhodococcus_coprophilus_NCTC_10994_T	20	[17.8 - 22.4%]	0.2198	0
__000_Rhodococcus_sp_WAY2	__005_Rhodococcus_erythropolis_S-43	20.5	[18.2 - 22.9%]	0.2147	0
__000_Rhodococcus_sp_WAY2	__006_Rhodococcus_erythropolis_AV96	20	[17.8 - 22.4%]	0.2197	0
__000_Rhodococcus_sp_WAY2	__007_Rhodococcus_erythropolis_JCM_3201_T	20.3	[18 - 22.7%]	0.2169	0
__000_Rhodococcus_sp_WAY2	__008_Rhodococcus_erythropolis_NCTC8036	20.3	[18 - 22.7%]	0.2169	0
__000_Rhodococcus_sp_WAY2	__009_Rhodococcus_erythropolis_ATCC_15903	20.2	[18 - 22.6%]	0.2176	0
__000_Rhodococcus_sp_WAY2	__010_Rhodococcus_erythropolis_B7g	20.1	[17.9 - 22.5%]	0.2186	0
__000_Rhodococcus_sp_WAY2	__011_Rhodococcus_erythropolis_JCM_9803	20.3	[18.1 - 22.8%]	0.216	0
__000_Rhodococcus_sp_WAY2	__012_Rhodococcus_erythropolis_JCM_9804	20.3	[18.1 - 22.7%]	0.2162	0
__000_Rhodococcus_sp_WAY2	__013_Rhodococcus_erythropolis_JCM_9805	20.5	[18.3 - 23%]	0.2139	0
__000_Rhodococcus_sp_WAY2	__014_Rhodococcus_fascians_LMG_3623_T	19.5	[17.3 - 21.9%]	0.2257	0
__000_Rhodococcus_sp_WAY2	__015_Rhodococcus_globerulus_WS3306	19.5	[17.3 - 21.9%]	0.2257	0
__000_Rhodococcus_sp_WAY2	__016_Rhodococcus_gordoniae_NCTC13296_T	20	[17.8 - 22.4%]	0.2201	0
__000_Rhodococcus_sp_WAY2	__017_Rhodococcus_hoagii_NCTC1621	20.2	[18 - 22.6%]	0.2179	0
__000_Rhodococcus_sp_WAY2	__018_Rhodococcus_hoagii_NCTC5650	20.2	[17.9 - 22.6%]	0.218	0
__000_Rhodococcus_sp_WAY2	__019_Rhodococcus_hoagii_MET	20	[17.8 - 22.4%]	0.2198	0
__000_Rhodococcus_sp_WAY2	__020_Rhodococcus_hoagii_UBA6654	20.2	[18 - 22.6%]	0.2174	0
__000_Rhodococcus_sp_WAY2	__021_Rhodococcus_hoagii_DSSKP-R-001	20.2	[18 - 22.6%]	0.2173	0
__000_Rhodococcus_sp_WAY2	__022_Rhodococcus_opacus_DSM_44186	27.6	[25.2 - 30.1%]	0.1564	0.04
__000_Rhodococcus_sp_WAY2	__023_Rhodococcus_opacus_ATCC_51882_T	27.5	[25.1 - 30%]	0.1569	0.03
__000_Rhodococcus_sp_WAY2	__024_Rhodococcus_opacus_R7	27.6	[25.2 - 30%]	0.1565	0.03
__000_Rhodococcus_sp_WAY2	__025_Rhodococcus_pyridinivorans_YF3	20.2	[18 - 22.6%]	0.2179	0
__000_Rhodococcus_sp_WAY2	__026_Rhodococcus_pyridinivorans_ZKA49	20	[17.8 - 22.4%]	0.2201	0
__000_Rhodococcus_sp_WAY2	__027_Rhodococcus_pyridinivorans_ZKA33	20.7	[18.4 - 23.1%]	0.2125	0
__000_Rhodococcus_sp_WAY2	__028_Rhodococcus_qingshengii_TUHH-12	20.2	[18 - 22.6%]	0.2176	0
__000_Rhodococcus_sp_WAY2	__029_Rhodococcus_qingshengii_S-E5	23.3	[21 - 25.7%]	0.1881	0
__000_Rhodococcus_sp_WAY2	__030_Rhodococcus_qingshengii_S10	20	[17.8 - 22.4%]	0.2195	0
__000_Rhodococcus_sp_WAY2	__031_Rhodococcus_rhodochrous_NCTC_630	20.4	[18.1 - 22.8%]	0.2157	0
__000_Rhodococcus_sp_WAY2	__032_Rhodococcus_ruber_YC-YT1	20.3	[18.1 - 22.7%]	0.2167	0
__000_Rhodococcus_sp_WAY2	__033_Rhodococcus_ruber_OA1	20.5	[18.3 - 22.9%]	0.2141	0
__000_Rhodococcus_sp_WAY2	__034_Rhodococcus_sp._PMG_090	26.3	[24 - 28.8%]	0.1645	0.02
__000_Rhodococcus_sp_WAY2	__035_Rhodococcus_sp._PMG_094	26.1	[23.7 - 28.6%]	0.1663	0.02
__000_Rhodococcus_sp_WAY2	__036_Rhodococcus_sp._PMG_254	19.5	[17.3 - 21.9%]	0.2257	0
__000_Rhodococcus_sp_WAY2	__037_Rhodococcus_sp._PMG_236	26.1	[23.8 - 28.6%]	0.1662	0.02
__000_Rhodococcus_sp_WAY2	__038_Rhodococcus_sp._PMG_093	44.4	[41.9 - 47%]	0.0859	7.3
__000_Rhodococcus_sp_WAY2	__039_Rhodococcus_sp._PMG_084	28.4	[26 - 30.9%]	0.1512	0.05
__000_Rhodococcus_sp_WAY2	__040_Rhodococcus_sp._PMG_126	19.6	[17.4 - 22%]	0.2241	0
__000_Rhodococcus_sp_WAY2	__041_Rhodococcus_sp._PMG_259	26.9	[24.6 - 29.4%]	0.1606	0.03
__000_Rhodococcus_sp_WAY2	__042_Rhodococcus_sp._1R11	19.6	[17.4 - 22%]	0.2247	0
__000_Rhodococcus_sp_WAY2	__043_Rhodococcus_sp._ABRD24	20.5	[18.2 - 22.9%]	0.2147	0
__000_Rhodococcus_sp_WAY2	__044_Rhodococcus_sp._AG1013	20.2	[18 - 22.6%]	0.2173	0
__000_Rhodococcus_sp_WAY2	__045_Rhodococcus_sp._AQ5-07	20.1	[17.9 - 22.5%]	0.219	0
__000_Rhodococcus_sp_WAY2	__046_Rhodococcus_sp._BS-15	20.3	[18.1 - 22.7%]	0.2166	0
__000_Rhodococcus_sp_WAY2	__047_Rhodococcus_sp._C9-28	20.1	[17.8 - 22.5%]	0.2192	0
__000_Rhodococcus_sp_WAY2	__048_Rhodococcus_sp._Eu-32	19.5	[17.4 - 21.9%]	0.2249	0
__000_Rhodococcus_sp_WAY2	__049_Rhodococcus_sp._HA99	21.7	[19.4 - 24.1%]	0.2023	0
__000_Rhodococcus_sp_WAY2	__050_Rhodococcus_sp._IITR03	21	[18.8 - 23.5%]	0.2088	0
__000_Rhodococcus_sp_WAY2	__051_Rhodococcus_sp._JCM_3009	30.8	[28.4 - 33.3%]	0.1381	0.14
__000_Rhodococcus_sp_WAY2	__052_Rhodococcus_sp._JCM_9791	21.4	[19.2 - 23.9%]	0.2049	0
__000_Rhodococcus_sp_WAY2	__053_Rhodococcus_sp._JCM_9793	21.4	[19.2 - 23.9%]	0.2046	0
__000_Rhodococcus_sp_WAY2	__054_Rhodococcus_sp._KBS0724	20	[17.8 - 22.5%]	0.2192	0
__000_Rhodococcus_sp_WAY2	__055_Rhodococcus_sp._KBW08	19.9	[17.7 - 22.3%]	0.2212	0
__000_Rhodococcus_sp_WAY2	__056_Rhodococcus_sp._LHW50502	20.2	[18 - 22.6%]	0.2173	0
__000_Rhodococcus_sp_WAY2	__057_Rhodococcus_sp._LHW51113	19.5	[17.3 - 21.9%]	0.2251	0
__000_Rhodococcus_sp_WAY2	__058_Rhodococcus_sp._LP_11_YM	20.1	[17.9 - 22.5%]	0.2189	0
__000_Rhodococcus_sp_WAY2	__059_Rhodococcus_sp._LP_3_YM	20.1	[17.9 - 22.5%]	0.2189	0
__000_Rhodococcus_sp_WAY2	__060_Rhodococcus_sp._NEAU-CX67	20.4	[18.1 - 22.8%]	0.2159	0
__000_Rhodococcus_sp_WAY2	__061_Rhodococcus_sp._NJ-530	20.2	[18 - 22.6%]	0.2176	0
__000_Rhodococcus_sp_WAY2	__062_Rhodococcus_sp._OK269	19.9	[17.7 - 22.3%]	0.221	0
__000_Rhodococcus_sp_WAY2	__063_Rhodococcus_sp._OK551	19.4	[17.2 - 21.8%]	0.2262	0
__000_Rhodococcus_sp_WAY2	__064_Rhodococcus_sp._P1Y	20	[17.8 - 22.5%]	0.2193	0
__000_Rhodococcus_sp_WAY2	__065_Rhodococcus_sp._PAMC28705	20.6	[18.3 - 23%]	0.2136	0
__000_Rhodococcus_sp_WAY2	__066_Rhodococcus_sp._PAMC28707	20.6	[18.3 - 23%]	0.2136	0
__000_Rhodococcus_sp_WAY2	__067_Rhodococcus_sp._Q1	19.7	[17.5 - 22.2%]	0.2226	0
__000_Rhodococcus_sp_WAY2	__068_Rhodococcus_sp._R04	20	[17.7 - 22.4%]	0.2203	0
__000_Rhodococcus_sp_WAY2	__069_Rhodococcus_sp._SBT000017	20.2	[18 - 22.7%]	0.2171	0
__000_Rhodococcus_sp_WAY2	__070_Rhodococcus_sp._SMB37	19.3	[17.1 - 21.7%]	0.2275	0
__000_Rhodococcus_sp_WAY2	__071_Rhodococcus_sp._X156	20	[17.8 - 22.4%]	0.2194	0
__000_Rhodococcus_sp_WAY2	__072_Rhodococcus_wratislaviensis_WS3308	26.6	[24.3 - 29.1%]	0.1628	0.02
__000_Rhodococcus_sp_WAY2	__073_Rhodococcus_wratislaviensis_NCTC_13229	26.6	[24.3 - 29.1%]	0.1625	0.02
__000_Rhodococcus_sp_WAY2	__074_Rhodococcus_wratislaviensis_C31-06	26.3	[24 - 28.8%]	0.1648	0.02
__000_Rhodococcus_sp_WAY2	00001_Rhodococcus_hoagii_DSSKP-R-001	20.2	[18 - 22.6%]	0.2173	0
__000_Rhodococcus_sp_WAY2	00002_Rhodococcus_opacus_04-OD7	27.9	[25.6 - 30.4%]	0.1542	0.04
__000_Rhodococcus_sp_WAY2	00003_Rhodococcus_qingshengii_djl-6-2	20.3	[18.1 - 22.8%]	0.216	0
__000_Rhodococcus_sp_WAY2	00004_Rhodococcus_rhodochrous_EP4	19.8	[17.6 - 22.2%]	0.2215	0
__000_Rhodococcus_sp_WAY2	00005_Rhodococcus_ruber_SD3	20.4	[18.1 - 22.8%]	0.2159	0
__000_Rhodococcus_sp_WAY2	00006_Rhodococcus_sp_AD45-ID	19.5	[17.3 - 21.9%]	0.2255	0
__000_Rhodococcus_sp_WAY2	00007_Rhodococcus_sp_Br-6	20.1	[17.9 - 22.6%]	0.2182	0
__000_Rhodococcus_sp_WAY2	00008_Rhodococcus_sp_ENV425	20.9	[18.7 - 23.4%]	0.2098	0
__000_Rhodococcus_sp_WAY2	00009_Rhodococcus_sp_OK519	19.9	[17.7 - 22.3%]	0.221	0
__000_Rhodococcus_sp_WAY2	00010_Rhodococcus_sp_OK611	20.2	[18 - 22.6%]	0.2178	0
__000_Rhodococcus_sp_WAY2	00011_Rhodococcus_sp_S2-17	70.2	[67.2 - 73%]	0.0359	78.63
__000_Rhodococcus_sp_WAY2	00012_Rhodococcus_sp_SAORIC-690	19	[16.9 - 21.4%]	0.2309	0
__000_Rhodococcus_sp_WAY2	000_Nocardia_brasiliensis_ATCC_700358_OUTGROUP	20.4	[18.2 - 22.9%]	0.215	0
__000_Rhodococcus_sp_WAY2	001_Rhodococcus_aetherivorans_BCP1	20.8	[18.6 - 23.2%]	0.2109	0
__000_Rhodococcus_sp_WAY2	002_Rhodococcus_aetherivorans_IcdP1	20.4	[18.2 - 22.8%]	0.2154	0
__000_Rhodococcus_sp_WAY2	005_Rhodococcus_corynebacterioides_NBRC_14404_T	20.3	[18.1 - 22.8%]	0.216	0
__000_Rhodococcus_sp_WAY2	006_Rhodococcus_defluvii_Ca11_T	20.1	[17.9 - 22.6%]	0.2182	0
__000_Rhodococcus_sp_WAY2	007_Rhodococcus_enclensis_23b-28	20	[17.8 - 22.5%]	0.2192	0
__000_Rhodococcus_sp_WAY2	009_Rhodococcus_erythropolis_NRRL_B-16532	20.3	[18 - 22.7%]	0.217	0
__000_Rhodococcus_sp_WAY2	010_Rhodococcus_erythropolis_JCM_6824	20.3	[18.1 - 22.8%]	0.216	0
__000_Rhodococcus_sp_WAY2	011_Rhodococcus_erythropolis_BG43	20.3	[18.1 - 22.7%]	0.2167	0
__000_Rhodococcus_sp_WAY2	012_Rhodococcus_erythropolis_CAS922i	20.3	[18.1 - 22.7%]	0.2163	0
__000_Rhodococcus_sp_WAY2	013_Rhodococcus_erythropolis_NSX2	20.1	[17.9 - 22.6%]	0.2182	0
__000_Rhodococcus_sp_WAY2	014_Rhodococcus_erythropolis_MI2	20	[17.8 - 22.4%]	0.22	0
__000_Rhodococcus_sp_WAY2	015_Rhodococcus_erythropolis_VSD3	20	[17.8 - 22.4%]	0.2201	0
__000_Rhodococcus_sp_WAY2	016_Rhodococcus_erythropolis_IEGM_267	20.1	[17.9 - 22.5%]	0.2189	0
__000_Rhodococcus_sp_WAY2	017_Rhodococcus_erythropolis_1159	20.3	[18 - 22.7%]	0.2169	0
__000_Rhodococcus_sp_WAY2	018_Rhodococcus_erythropolis_ACN1	20.1	[17.8 - 22.5%]	0.2191	0
__000_Rhodococcus_sp_WAY2	019_Rhodococcus_erythropolis_CCM2595	20.2	[18 - 22.6%]	0.2175	0
__000_Rhodococcus_sp_WAY2	020_Rhodococcus_erythropolis_DN1	20	[17.8 - 22.4%]	0.22	0
__000_Rhodococcus_sp_WAY2	022_Rhodococcus_erythropolis_PR4_-_NBRC_100887	20.2	[18 - 22.6%]	0.2176	0
__000_Rhodococcus_sp_WAY2	023_Rhodococcus_erythropolis_R138	20.2	[18 - 22.6%]	0.2173	0
__000_Rhodococcus_sp_WAY2	024_Rhodococcus_erythropolis_SK121	20.3	[18 - 22.7%]	0.2169	0
__000_Rhodococcus_sp_WAY2	025_Rhodococcus_erythropolis_XP	20.3	[18.1 - 22.7%]	0.2162	0
__000_Rhodococcus_sp_WAY2	026_Rhodococcus_fascians_A22b	20	[17.8 - 22.4%]	0.2197	0
__000_Rhodococcus_sp_WAY2	027_Rhodococcus_fascians_F7	19.6	[17.4 - 22%]	0.2245	0
__000_Rhodococcus_sp_WAY2	028_Rhodococcus_fascians_15-508-1b	19.8	[17.6 - 22.2%]	0.2224	0
__000_Rhodococcus_sp_WAY2	029_Rhodococcus_fascians_14-2632-D2	19.7	[17.5 - 22.1%]	0.2233	0
__000_Rhodococcus_sp_WAY2	030_Rhodococcus_fascians_14-2632c-1	19.7	[17.5 - 22.1%]	0.223	0
__000_Rhodococcus_sp_WAY2	031_Rhodococcus_fascians_B3	19.7	[17.5 - 22.1%]	0.2232	0
__000_Rhodococcus_sp_WAY2	032_Rhodococcus_fascians_A2	19.7	[17.5 - 22.1%]	0.2232	0
__000_Rhodococcus_sp_WAY2	033_Rhodococcus_fascians_02-815	20	[17.8 - 22.4%]	0.2202	0
__000_Rhodococcus_sp_WAY2	034_Rhodococcus_fascians_02-816c	20.1	[17.9 - 22.5%]	0.2184	0
__000_Rhodococcus_sp_WAY2	035_Rhodococcus_fascians_04-516	19.4	[17.2 - 21.8%]	0.2265	0
__000_Rhodococcus_sp_WAY2	036_Rhodococcus_fascians_05-339-1	19.6	[17.4 - 22%]	0.2241	0
__000_Rhodococcus_sp_WAY2	037_Rhodococcus_fascians_05-561-1	19.7	[17.5 - 22.1%]	0.2237	0
__000_Rhodococcus_sp_WAY2	038_Rhodococcus_fascians_A21d2	19.4	[17.2 - 21.8%]	0.2266	0
__000_Rhodococcus_sp_WAY2	039_Rhodococcus_fascians_A25f	19.6	[17.4 - 22%]	0.2246	0
__000_Rhodococcus_sp_WAY2	040_Rhodococcus_fascians_A3b	19.5	[17.3 - 21.9%]	0.2256	0
__000_Rhodococcus_sp_WAY2	041_Rhodococcus_fascians_A44A	20.1	[17.9 - 22.5%]	0.2185	0
__000_Rhodococcus_sp_WAY2	042_Rhodococcus_fascians_A73a	20	[17.8 - 22.5%]	0.2193	0
__000_Rhodococcus_sp_WAY2	043_Rhodococcus_fascians_A76	20	[17.8 - 22.4%]	0.22	0
__000_Rhodococcus_sp_WAY2	044_Rhodococcus_fascians_A78	19.5	[17.3 - 21.9%]	0.2255	0
__000_Rhodococcus_sp_WAY2	045_Rhodococcus_fascians_D188	19.7	[17.5 - 22.1%]	0.2237	0
__000_Rhodococcus_sp_WAY2	046_Rhodococcus_fascians_GIC26	19.5	[17.3 - 21.9%]	0.2253	0
__000_Rhodococcus_sp_WAY2	047_Rhodococcus_fascians_GIC36	19.6	[17.4 - 22%]	0.2242	0
__000_Rhodococcus_sp_WAY2	048_Rhodococcus_fascians_LMG_3602	19.5	[17.3 - 21.9%]	0.2259	0
__000_Rhodococcus_sp_WAY2	049_Rhodococcus_fascians_LMG_3605	19.4	[17.2 - 21.8%]	0.2267	0
__000_Rhodococcus_sp_WAY2	050_Rhodococcus_fascians_LMG_3616	19.5	[17.3 - 21.9%]	0.2257	0
__000_Rhodococcus_sp_WAY2	051_Rhodococcus_fascians_LMG_3625	19.4	[17.2 - 21.8%]	0.2261	0
__000_Rhodococcus_sp_WAY2	053_Rhodococcus_globerulus_NBRC_14531_T	19.4	[17.2 - 21.8%]	0.2269	0
__000_Rhodococcus_sp_WAY2	055_Rhodococcus_hoagii_DSM_20295_T	20.3	[18 - 22.7%]	0.2169	0
__000_Rhodococcus_sp_WAY2	056_Rhodococcus_hoagii_N1288	20.2	[18 - 22.6%]	0.2178	0
__000_Rhodococcus_sp_WAY2	057_Rhodococcus_hoagii_N1295	20.2	[17.9 - 22.6%]	0.2181	0
__000_Rhodococcus_sp_WAY2	058_Rhodococcus_hoagii_N1301	20.2	[18 - 22.6%]	0.2176	0
__000_Rhodococcus_sp_WAY2	059_Rhodococcus_hoagii_PAM1600	20.1	[17.9 - 22.5%]	0.2188	0
__000_Rhodococcus_sp_WAY2	060_Rhodococcus_hoagii_PAM1572	20	[17.8 - 22.4%]	0.2195	0
__000_Rhodococcus_sp_WAY2	061_Rhodococcus_hoagii_PAM1204	20.1	[17.9 - 22.5%]	0.2187	0
__000_Rhodococcus_sp_WAY2	062_Rhodococcus_hoagii_PAM1593	20.1	[17.9 - 22.5%]	0.2188	0
__000_Rhodococcus_sp_WAY2	063_Rhodococcus_hoagii_PAM2274	20.1	[17.9 - 22.5%]	0.2185	0
__000_Rhodococcus_sp_WAY2	064_Rhodococcus_hoagii_PAM1643	20.1	[17.9 - 22.5%]	0.2188	0
__000_Rhodococcus_sp_WAY2	065_Rhodococcus_hoagii_PAM1571	20.1	[17.9 - 22.5%]	0.2183	0
__000_Rhodococcus_sp_WAY2	066_Rhodococcus_hoagii_PAM2282	20.1	[17.9 - 22.5%]	0.2187	0
__000_Rhodococcus_sp_WAY2	067_Rhodococcus_hoagii_DSM_20307	20.1	[17.8 - 22.5%]	0.2191	0
__000_Rhodococcus_sp_WAY2	068_Rhodococcus_hoagii_PAM2276	20.2	[18 - 22.7%]	0.2171	0
__000_Rhodococcus_sp_WAY2	069_Rhodococcus_hoagii_PAM2288	20	[17.8 - 22.4%]	0.2196	0
__000_Rhodococcus_sp_WAY2	070_Rhodococcus_hoagii_PAM2279	20.1	[17.9 - 22.5%]	0.2188	0
__000_Rhodococcus_sp_WAY2	071_Rhodococcus_hoagii_PAM2285	20.1	[17.8 - 22.5%]	0.2191	0
__000_Rhodococcus_sp_WAY2	072_Rhodococcus_hoagii_PAM2287	20.1	[17.9 - 22.5%]	0.2189	0
__000_Rhodococcus_sp_WAY2	073_Rhodococcus_hoagii_PAM2012	20.1	[17.8 - 22.5%]	0.2191	0
__000_Rhodococcus_sp_WAY2	074_Rhodococcus_hoagii_PAM1354	20	[17.8 - 22.4%]	0.2195	0
__000_Rhodococcus_sp_WAY2	075_Rhodococcus_hoagii_PAM1271	20	[17.8 - 22.5%]	0.2192	0
__000_Rhodococcus_sp_WAY2	076_Rhodococcus_hoagii_PAM1340	20.1	[17.9 - 22.5%]	0.2188	0
__000_Rhodococcus_sp_WAY2	077_Rhodococcus_hoagii_PAM1413	20.1	[17.9 - 22.5%]	0.219	0
__000_Rhodococcus_sp_WAY2	078_Rhodococcus_hoagii_PAM1357	20.1	[17.9 - 22.5%]	0.2187	0
__000_Rhodococcus_sp_WAY2	079_Rhodococcus_hoagii_PAM1496	20	[17.8 - 22.4%]	0.2193	0
__000_Rhodococcus_sp_WAY2	080_Rhodococcus_hoagii_PAM1216	20.1	[17.8 - 22.5%]	0.2192	0
__000_Rhodococcus_sp_WAY2	081_Rhodococcus_hoagii_PAM1475	20.2	[17.9 - 22.6%]	0.2181	0
__000_Rhodococcus_sp_WAY2	082_Rhodococcus_hoagii_PAM1422	20.1	[17.9 - 22.5%]	0.2191	0
__000_Rhodococcus_sp_WAY2	083_Rhodococcus_hoagii_PAM1533	20.1	[17.9 - 22.5%]	0.2191	0
__000_Rhodococcus_sp_WAY2	084_Rhodococcus_hoagii_PAM1557	20	[17.8 - 22.4%]	0.2196	0
__000_Rhodococcus_sp_WAY2	085_Rhodococcus_hoagii_PAM1637	20	[17.8 - 22.5%]	0.2193	0
__000_Rhodococcus_sp_WAY2	086_Rhodococcus_hoagii_103S	20.2	[18 - 22.6%]	0.2174	0
__000_Rhodococcus_sp_WAY2	087_Rhodococcus_hoagii_ATCC_33707	20.1	[17.9 - 22.5%]	0.2184	0
__000_Rhodococcus_sp_WAY2	088_Rhodococcus_hoagii_NBRC_101255_-_C_7	20.1	[17.9 - 22.5%]	0.2188	0
__000_Rhodococcus_sp_WAY2	089_Rhodococcus_imtechensis_RKJ300_=_JCM_13270_T	27.6	[25.2 - 30.1%]	0.1563	0.04
__000_Rhodococcus_sp_WAY2	090_Rhodococcus_jostii_8	29.2	[26.8 - 31.7%]	0.1467	0.07
__000_Rhodococcus_sp_WAY2	091_Rhodococcus_jostii_DSM_44719	26.7	[24.4 - 29.2%]	0.162	0.02
__000_Rhodococcus_sp_WAY2	092_Rhodococcus_jostii_NBRC_16295_T	26.7	[24.3 - 29.1%]	0.1624	0.02
__000_Rhodococcus_sp_WAY2	093_Rhodococcus_jostii_RHA1	28.1	[25.8 - 30.6%]	0.1529	0.05
__000_Rhodococcus_sp_WAY2	094_Rhodococcus_koreensis_DSM_44498_T	26.5	[24.1 - 28.9%]	0.1637	0.02
__000_Rhodococcus_sp_WAY2	096_Rhodococcus_kroppenstedtii_DSM_44908_T	20.1	[17.9 - 22.5%]	0.2184	0
__000_Rhodococcus_sp_WAY2	097_Rhodococcus_kunmingensis_DSM_45001_T	20.1	[17.8 - 22.5%]	0.2192	0
__000_Rhodococcus_sp_WAY2	098_Rhodococcus_kyotonensis_KB10	19.6	[17.4 - 22%]	0.2243	0
__000_Rhodococcus_sp_WAY2	099_Rhodococcus_kyotonensis_JCM_23211_T	19.5	[17.3 - 21.9%]	0.2249	0
__000_Rhodococcus_sp_WAY2	100_Rhodococcus_maanshanensis_DSM_44675_T	20.2	[18 - 22.7%]	0.2171	0
__000_Rhodococcus_sp_WAY2	102_Rhodococcus_marinonascens_NBRC_14363_T	22.9	[20.6 - 25.3%]	0.1914	0
__000_Rhodococcus_sp_WAY2	103_Rhodococcus_opacus_NRRL_B-24011	20.1	[17.9 - 22.5%]	0.219	0
__000_Rhodococcus_sp_WAY2	105_Rhodococcus_opacus_1CP	27	[24.7 - 29.5%]	0.16	0.03
__000_Rhodococcus_sp_WAY2	106_Rhodococcus_opacus_B4	26.9	[24.6 - 29.4%]	0.1606	0.03
__000_Rhodococcus_sp_WAY2	107_Rhodococcus_opacus_M213	27.6	[25.2 - 30.1%]	0.1562	0.04
__000_Rhodococcus_sp_WAY2	108_Rhodococcus_opacus_PD630	26.9	[24.6 - 29.4%]	0.1607	0.03
__000_Rhodococcus_sp_WAY2	109_Rhodococcus_phenolicus_DSM_44812_T	19.7	[17.5 - 22.2%]	0.2226	0
__000_Rhodococcus_sp_WAY2	110_Rhodococcus_pyridinivorans_GF3	20.3	[18.1 - 22.7%]	0.2164	0
__000_Rhodococcus_sp_WAY2	111_Rhodococcus_pyridinivorans_DSM_44555_T	20.2	[17.9 - 22.6%]	0.2181	0
__000_Rhodococcus_sp_WAY2	112_Rhodococcus_pyridinivorans_AK37	20.1	[17.9 - 22.5%]	0.2182	0
__000_Rhodococcus_sp_WAY2	114_Rhodococcus_pyridinivorans_KG-16	20	[17.8 - 22.5%]	0.2192	0
__000_Rhodococcus_sp_WAY2	115_Rhodococcus_pyridinivorans_SB3094	20.2	[18 - 22.6%]	0.2178	0
__000_Rhodococcus_sp_WAY2	116_Rhodococcus_qingshengii_CW25	20.1	[17.8 - 22.5%]	0.2191	0
__000_Rhodococcus_sp_WAY2	117_Rhodococcus_qingshengii_JCM_15477_T	20.2	[18 - 22.6%]	0.2173	0
__000_Rhodococcus_sp_WAY2	118_Rhodococcus_qingshengii_CS98	20	[17.8 - 22.4%]	0.2198	0
__000_Rhodococcus_sp_WAY2	119_Rhodococcus_qingshengii_MK1	20.1	[17.9 - 22.5%]	0.2184	0
__000_Rhodococcus_sp_WAY2	120_Rhodococcus_qingshengii_BKS_20-40	20.2	[18 - 22.6%]	0.2174	0
__000_Rhodococcus_sp_WAY2	121_Rhodococcus_rhodnii_LMG_5362_T	19.8	[17.6 - 22.2%]	0.2224	0
__000_Rhodococcus_sp_WAY2	122_Rhodococcus_rhodnii_NBRC_100604_T	19.7	[17.5 - 22.1%]	0.223	0
__000_Rhodococcus_sp_WAY2	123_Rhodococcus_rhodochrous_NRRL_B-1306	19.4	[17.2 - 21.8%]	0.2268	0
__000_Rhodococcus_sp_WAY2	124_Rhodococcus_rhodochrous_TRN71	20.2	[18 - 22.6%]	0.2172	0
__000_Rhodococcus_sp_WAY2	125_Rhodococcus_rhodochrous_DSM_43241_T	20.2	[18 - 22.6%]	0.2178	0
__000_Rhodococcus_sp_WAY2	126_Rhodococcus_rhodochrous_11Y	21.4	[19.1 - 23.8%]	0.2055	0
__000_Rhodococcus_sp_WAY2	127_Rhodococcus_rhodochrous_NCTC10210_T	20.2	[18 - 22.7%]	0.2171	0
__000_Rhodococcus_sp_WAY2	128_Rhodococcus_rhodochrous_ATCC_17895	20.1	[17.9 - 22.5%]	0.2186	0
__000_Rhodococcus_sp_WAY2	129_Rhodococcus_rhodochrous_ATCC_21198	20.7	[18.5 - 23.1%]	0.2123	0
__000_Rhodococcus_sp_WAY2	130_Rhodococcus_rhodochrous_BKS6-46	20.1	[17.9 - 22.5%]	0.2191	0
__000_Rhodococcus_sp_WAY2	131_Rhodococcus_rhodochrous_J3	19.8	[17.6 - 22.2%]	0.2223	0
__000_Rhodococcus_sp_WAY2	132_Rhodococcus_rhodochrous_KG-21	20.3	[18.1 - 22.7%]	0.2161	0
__000_Rhodococcus_sp_WAY2	133_Rhodococcus_rhodochrous_NBRC_16069_T	20.1	[17.9 - 22.5%]	0.2182	0
__000_Rhodococcus_sp_WAY2	134_Rhodococcus_ruber_IEGM_231	20.7	[18.4 - 23.1%]	0.2126	0
__000_Rhodococcus_sp_WAY2	135_Rhodococcus_ruber_P25	20.6	[18.3 - 23%]	0.2136	0
__000_Rhodococcus_sp_WAY2	136_Rhodococcus_ruber_DSM_43338_T	20.4	[18.2 - 22.8%]	0.2153	0
__000_Rhodococcus_sp_WAY2	137_Rhodococcus_ruber_P14	20.1	[17.9 - 22.5%]	0.2183	0
__000_Rhodococcus_sp_WAY2	138_Rhodococcus_ruber_YYL	20.3	[18.1 - 22.7%]	0.2164	0
__000_Rhodococcus_sp_WAY2	139_Rhodococcus_ruber_BKS_20-38	20.1	[17.9 - 22.5%]	0.2183	0
__000_Rhodococcus_sp_WAY2	140_Rhodococcus_ruber_Chol-4	20.8	[18.6 - 23.3%]	0.2108	0
__000_Rhodococcus_sp_WAY2	141_Rhodococcus_ruber_NBRC_15591_T	20.3	[18.1 - 22.7%]	0.2166	0
__000_Rhodococcus_sp_WAY2	142_Rhodococcus_sp._008	20.2	[18 - 22.6%]	0.2175	0
__000_Rhodococcus_sp_WAY2	143_Rhodococcus_sp._02-925g	19.5	[17.3 - 21.8%]	0.226	0
__000_Rhodococcus_sp_WAY2	144_Rhodococcus_sp._05-2221-1B	19.6	[17.4 - 22%]	0.2244	0
__000_Rhodococcus_sp_WAY2	145_Rhodococcus_sp._05-2254-1	19.3	[17.1 - 21.7%]	0.2275	0
__000_Rhodococcus_sp_WAY2	146_Rhodococcus_sp._05-2254-2	19.5	[17.3 - 21.9%]	0.2253	0
__000_Rhodococcus_sp_WAY2	147_Rhodococcus_sp._05-2254-3	19.5	[17.3 - 21.9%]	0.2254	0
__000_Rhodococcus_sp_WAY2	148_Rhodococcus_sp._05-2254-4	19.5	[17.3 - 21.9%]	0.2253	0
__000_Rhodococcus_sp_WAY2	149_Rhodococcus_sp._05-2254-5	19.4	[17.2 - 21.7%]	0.2271	0
__000_Rhodococcus_sp_WAY2	150_Rhodococcus_sp._05-2254-6	19.7	[17.5 - 22.1%]	0.2237	0
__000_Rhodococcus_sp_WAY2	151_Rhodococcus_sp._05-2255-1e	19.7	[17.5 - 22.1%]	0.2227	0
__000_Rhodococcus_sp_WAY2	152_Rhodococcus_sp._05-2255-2A2	19.5	[17.3 - 21.9%]	0.2258	0
__000_Rhodococcus_sp_WAY2	153_Rhodococcus_sp._05-2255-3B1	19.4	[17.2 - 21.8%]	0.2262	0
__000_Rhodococcus_sp_WAY2	154_Rhodococcus_sp._05-2255-3C	19.4	[17.2 - 21.8%]	0.2262	0
__000_Rhodococcus_sp_WAY2	155_Rhodococcus_sp._05-2256-B1	19.9	[17.7 - 22.3%]	0.2209	0
__000_Rhodococcus_sp_WAY2	156_Rhodococcus_sp._05-2256-B2	19.9	[17.7 - 22.3%]	0.2209	0
__000_Rhodococcus_sp_WAY2	157_Rhodococcus_sp._05-2256-B3	19.9	[17.7 - 22.3%]	0.221	0
__000_Rhodococcus_sp_WAY2	158_Rhodococcus_sp._05-2256-B4	19.9	[17.7 - 22.3%]	0.2209	0
__000_Rhodococcus_sp_WAY2	159_Rhodococcus_sp._05-339-2	19.7	[17.5 - 22.1%]	0.2234	0
__000_Rhodococcus_sp_WAY2	160_Rhodococcus_sp._05-340-1	19.9	[17.7 - 22.3%]	0.2204	0
__000_Rhodococcus_sp_WAY2	161_Rhodococcus_sp._05-340-2	20	[17.8 - 22.4%]	0.2201	0
__000_Rhodococcus_sp_WAY2	162_Rhodococcus_sp._06-1059B-a	20.2	[18 - 22.7%]	0.2171	0
__000_Rhodococcus_sp_WAY2	163_Rhodococcus_sp._06-1460-1B	19.6	[17.4 - 22%]	0.2245	0
__000_Rhodococcus_sp_WAY2	164_Rhodococcus_sp._06-1474-1B	19.5	[17.3 - 21.9%]	0.2259	0
__000_Rhodococcus_sp_WAY2	165_Rhodococcus_sp._06-1477-1A	19.7	[17.5 - 22.1%]	0.223	0
__000_Rhodococcus_sp_WAY2	166_Rhodococcus_sp._06-1477-1B	19.4	[17.3 - 21.8%]	0.2261	0
__000_Rhodococcus_sp_WAY2	167_Rhodococcus_sp._06-156-3	20	[17.7 - 22.4%]	0.2203	0
__000_Rhodococcus_sp_WAY2	168_Rhodococcus_sp._06-156-3b	19.9	[17.7 - 22.3%]	0.221	0
__000_Rhodococcus_sp_WAY2	169_Rhodococcus_sp._06-156-3C	20	[17.7 - 22.4%]	0.2203	0
__000_Rhodococcus_sp_WAY2	170_Rhodococcus_sp._06-156-4	19.9	[17.7 - 22.3%]	0.2209	0
__000_Rhodococcus_sp_WAY2	171_Rhodococcus_sp._06-156-4a	19.9	[17.7 - 22.3%]	0.2205	0
__000_Rhodococcus_sp_WAY2	172_Rhodococcus_sp._06-156-4C	19.9	[17.7 - 22.3%]	0.221	0
__000_Rhodococcus_sp_WAY2	173_Rhodococcus_sp._06-221-2	19.7	[17.5 - 22.1%]	0.2232	0
__000_Rhodococcus_sp_WAY2	174_Rhodococcus_sp._06-235-1A	19.8	[17.6 - 22.2%]	0.2216	0
__000_Rhodococcus_sp_WAY2	175_Rhodococcus_sp._06-412-2B	19.5	[17.3 - 21.9%]	0.225	0
__000_Rhodococcus_sp_WAY2	176_Rhodococcus_sp._06-412-2C	19.5	[17.3 - 21.9%]	0.2251	0
__000_Rhodococcus_sp_WAY2	177_Rhodococcus_sp._06-418-1B	20.1	[17.9 - 22.5%]	0.2185	0
__000_Rhodococcus_sp_WAY2	178_Rhodococcus_sp._06-418-5	19.6	[17.4 - 22%]	0.2248	0
__000_Rhodococcus_sp_WAY2	179_Rhodococcus_sp._06-462-5	19.5	[17.3 - 21.9%]	0.2259	0
__000_Rhodococcus_sp_WAY2	180_Rhodococcus_sp._06-469-3-2	19.7	[17.5 - 22.1%]	0.2228	0
__000_Rhodococcus_sp_WAY2	181_Rhodococcus_sp._06-470-2	19.6	[17.4 - 22%]	0.2244	0
__000_Rhodococcus_sp_WAY2	182_Rhodococcus_sp._06-621-2	20.1	[17.9 - 22.5%]	0.2182	0
__000_Rhodococcus_sp_WAY2	183_Rhodococcus_sp._1139	20.2	[18 - 22.6%]	0.2178	0
__000_Rhodococcus_sp_WAY2	184_Rhodococcus_sp._114MFTsu3.1	20.2	[18 - 22.6%]	0.2179	0
__000_Rhodococcus_sp_WAY2	185_Rhodococcus_sp._1163	19.9	[17.7 - 22.3%]	0.2206	0
__000_Rhodococcus_sp_WAY2	186_Rhodococcus_sp._1168	20.2	[18 - 22.6%]	0.2175	0
__000_Rhodococcus_sp_WAY2	187_Rhodococcus_sp._14-1411-2a	19.5	[17.3 - 21.9%]	0.2258	0
__000_Rhodococcus_sp_WAY2	188_Rhodococcus_sp._14-2470-1a	20.3	[18.1 - 22.7%]	0.2163	0
__000_Rhodococcus_sp_WAY2	189_Rhodococcus_sp._14-2470-1b	20	[17.8 - 22.4%]	0.2194	0
__000_Rhodococcus_sp_WAY2	190_Rhodococcus_sp._14-2483-1-1	19.5	[17.3 - 21.9%]	0.2257	0
__000_Rhodococcus_sp_WAY2	191_Rhodococcus_sp._14-2483-1-2	19.7	[17.5 - 22.1%]	0.2235	0
__000_Rhodococcus_sp_WAY2	192_Rhodococcus_sp._14-2496-1d	19.9	[17.7 - 22.3%]	0.2214	0
__000_Rhodococcus_sp_WAY2	193_Rhodococcus_sp._14-2686-1-2	20.3	[18.1 - 22.8%]	0.216	0
__000_Rhodococcus_sp_WAY2	194_Rhodococcus_sp._15-1154-1	20.2	[18 - 22.6%]	0.2177	0
__000_Rhodococcus_sp_WAY2	195_Rhodococcus_sp._15-1189-1-1a	20.3	[18.1 - 22.7%]	0.2161	0
__000_Rhodococcus_sp_WAY2	196_Rhodococcus_sp._15-2388-1-1a	20.2	[17.9 - 22.6%]	0.2181	0
__000_Rhodococcus_sp_WAY2	197_Rhodococcus_sp._15-649-1-2	20.2	[18 - 22.6%]	0.2172	0
__000_Rhodococcus_sp_WAY2	198_Rhodococcus_sp._15-649-2-2	19.4	[17.3 - 21.8%]	0.2261	0
__000_Rhodococcus_sp_WAY2	199_Rhodococcus_sp._15-725-2-2b	19.7	[17.5 - 22.1%]	0.2231	0
__000_Rhodococcus_sp_WAY2	200_Rhodococcus_sp._164Chir2E	20	[17.8 - 22.4%]	0.2199	0
__000_Rhodococcus_sp_WAY2	201_Rhodococcus_sp._29MFTsu3.1	19.9	[17.7 - 22.3%]	0.2206	0
__000_Rhodococcus_sp_WAY2	202_Rhodococcus_sp._2G	20.2	[18 - 22.6%]	0.2175	0
__000_Rhodococcus_sp_WAY2	203_Rhodococcus_sp._311R	20	[17.8 - 22.4%]	0.2193	0
__000_Rhodococcus_sp_WAY2	204_Rhodococcus_sp._4J2A2	19.5	[17.3 - 21.9%]	0.2252	0
__000_Rhodococcus_sp_WAY2	205_Rhodococcus_sp._66b	20.1	[17.9 - 22.5%]	0.2187	0
__000_Rhodococcus_sp_WAY2	206_Rhodococcus_sp._852002-51564_SCH6189132-a	20.3	[18.1 - 22.7%]	0.2163	0
__000_Rhodococcus_sp_WAY2	207_Rhodococcus_sp._ACPA1	27.2	[24.8 - 29.7%]	0.159	0.03
__000_Rhodococcus_sp_WAY2	208_Rhodococcus_sp._ACPA4	19.8	[17.6 - 22.2%]	0.2225	0
__000_Rhodococcus_sp_WAY2	209_Rhodococcus_sp._ACS1	26.5	[24.2 - 29%]	0.1634	0.02
__000_Rhodococcus_sp_WAY2	210_Rhodococcus_sp._AD45	19.5	[17.3 - 21.9%]	0.2257	0
__000_Rhodococcus_sp_WAY2	211_Rhodococcus_sp._ADH	20.2	[18 - 22.6%]	0.2175	0
__000_Rhodococcus_sp_WAY2	212_Rhodococcus_sp._AJR001	20.2	[18 - 22.6%]	0.2173	0
__000_Rhodococcus_sp_WAY2	213_Rhodococcus_sp._ARP2	20.1	[17.9 - 22.5%]	0.2189	0
__000_Rhodococcus_sp_WAY2	214_Rhodococcus_sp._AW25M09	20	[17.8 - 22.4%]	0.2199	0
__000_Rhodococcus_sp_WAY2	215_Rhodococcus_sp._B7740	19.7	[17.5 - 22.2%]	0.2226	0
__000_Rhodococcus_sp_WAY2	216_Rhodococcus_sp._BH4	20.2	[18 - 22.6%]	0.2174	0
__000_Rhodococcus_sp_WAY2	217_Rhodococcus_sp._BUPNP1	19.8	[17.6 - 22.2%]	0.2219	0
__000_Rhodococcus_sp_WAY2	218_Rhodococcus_sp._Chr-9	20.2	[18 - 22.7%]	0.2171	0
__000_Rhodococcus_sp_WAY2	219_Rhodococcus_sp._CUA-806	20	[17.8 - 22.4%]	0.2198	0
__000_Rhodococcus_sp_WAY2	220_Rhodococcus_sp._D-1	20.1	[17.9 - 22.5%]	0.2187	0
__000_Rhodococcus_sp_WAY2	221_Rhodococcus_sp._DK17	28.1	[25.8 - 30.6%]	0.1529	0.05
__000_Rhodococcus_sp_WAY2	222_Rhodococcus_sp._EPR-134	20.5	[18.3 - 22.9%]	0.2144	0
__000_Rhodococcus_sp_WAY2	223_Rhodococcus_sp._EPR-147	20	[17.8 - 22.4%]	0.2195	0
__000_Rhodococcus_sp_WAY2	224_Rhodococcus_sp._EPR-157	19.9	[17.7 - 22.3%]	0.2214	0
__000_Rhodococcus_sp_WAY2	225_Rhodococcus_sp._EPR-279	19.8	[17.6 - 22.2%]	0.2218	0
__000_Rhodococcus_sp_WAY2	226_Rhodococcus_sp._EsD8	20.6	[18.4 - 23%]	0.2133	0
__000_Rhodococcus_sp_WAY2	227_Rhodococcus_sp._H-CA8f	20.2	[18 - 22.6%]	0.2172	0
__000_Rhodococcus_sp_WAY2	228_Rhodococcus_sp._HS-D2	20.1	[17.9 - 22.5%]	0.2183	0
__000_Rhodococcus_sp_WAY2	229_Rhodococcus_sp._JG-3	19.4	[17.3 - 21.8%]	0.2261	0
__000_Rhodococcus_sp_WAY2	230_Rhodococcus_sp._JVH1	27.1	[24.7 - 29.6%]	0.1595	0.03
__000_Rhodococcus_sp_WAY2	231_Rhodococcus_sp._KB6	20.2	[18 - 22.6%]	0.2179	0
__000_Rhodococcus_sp_WAY2	232_Rhodococcus_sp._LB1	26.8	[24.5 - 29.3%]	0.1613	0.02
__000_Rhodococcus_sp_WAY2	233_Rhodococcus_sp._Leaf225	20	[17.8 - 22.4%]	0.2194	0
__000_Rhodococcus_sp_WAY2	234_Rhodococcus_sp._Leaf233	19.5	[17.3 - 21.9%]	0.2259	0
__000_Rhodococcus_sp_WAY2	235_Rhodococcus_sp._Leaf247	20.1	[17.9 - 22.5%]	0.2189	0
__000_Rhodococcus_sp_WAY2	236_Rhodococcus_sp._Leaf258	20.1	[17.9 - 22.5%]	0.2183	0
__000_Rhodococcus_sp_WAY2	237_Rhodococcus_sp._Leaf278	19.5	[17.4 - 21.9%]	0.2249	0
__000_Rhodococcus_sp_WAY2	238_Rhodococcus_sp._Leaf7	20.1	[17.9 - 22.5%]	0.2188	0
__000_Rhodococcus_sp_WAY2	239_Rhodococcus_sp._M8	20.2	[17.9 - 22.6%]	0.2181	0
__000_Rhodococcus_sp_WAY2	240_Rhodococcus_sp._MEB064	19.9	[17.7 - 22.3%]	0.2211	0
__000_Rhodococcus_sp_WAY2	241_Rhodococcus_sp._MTM3W5.2	20.3	[18.1 - 22.7%]	0.2166	0
__000_Rhodococcus_sp_WAY2	242_Rhodococcus_sp._NCIMB_12038	26.4	[24.1 - 28.9%]	0.1639	0.02
__000_Rhodococcus_sp_WAY2	243_Rhodococcus_sp._OK270	20.2	[18 - 22.6%]	0.2178	0
__000_Rhodococcus_sp_WAY2	244_Rhodococcus_sp._OK302	19.9	[17.7 - 22.3%]	0.2214	0
__000_Rhodococcus_sp_WAY2	245_Rhodococcus_sp._P14	20.5	[18.2 - 22.9%]	0.2147	0
__000_Rhodococcus_sp_WAY2	246_Rhodococcus_sp._P27	19.8	[17.6 - 22.2%]	0.2225	0
__000_Rhodococcus_sp_WAY2	247_Rhodococcus_sp._P52	20	[17.8 - 22.4%]	0.2193	0
__000_Rhodococcus_sp_WAY2	248_Rhodococcus_sp._PBTS_1	20.4	[18.1 - 22.8%]	0.2159	0
__000_Rhodococcus_sp_WAY2	249_Rhodococcus_sp._PBTS_2	19.8	[17.6 - 22.2%]	0.2218	0
__000_Rhodococcus_sp_WAY2	250_Rhodococcus_sp._PML026	19.9	[17.7 - 22.3%]	0.2207	0
__000_Rhodococcus_sp_WAY2	251_Rhodococcus_sp._R1101	20.7	[18.5 - 23.1%]	0.2123	0
__000_Rhodococcus_sp_WAY2	252_Rhodococcus_sp._RD6.2	20.3	[18.1 - 22.7%]	0.2168	0
__000_Rhodococcus_sp_WAY2	253_Rhodococcus_sp._RS1C4	20.3	[18 - 22.7%]	0.2169	0
__000_Rhodococcus_sp_WAY2	254_Rhodococcus_sp._SC4	27	[24.7 - 29.5%]	0.1601	0.03
__000_Rhodococcus_sp_WAY2	255_Rhodococcus_sp._UNC23MFCrub1.1	20.1	[17.9 - 22.5%]	0.2186	0
__000_Rhodococcus_sp_WAY2	256_Rhodococcus_sp._UNC363MFTsu5.1	20	[17.8 - 22.4%]	0.2196	0
__000_Rhodococcus_sp_WAY2	257_Rhodococcus_sp._WB1	20.4	[18.2 - 22.8%]	0.2156	0
__000_Rhodococcus_sp_WAY2	258_Rhodococcus_sp._WMMA185	21.7	[19.5 - 24.2%]	0.202	0
__000_Rhodococcus_sp_WAY2	259_Rhodococcus_sp._WWJCD1	19.5	[17.4 - 21.9%]	0.2249	0
__000_Rhodococcus_sp_WAY2	260_Rhodococcus_sp._YH3-3_	20.5	[18.3 - 22.9%]	0.2145	0
__000_Rhodococcus_sp_WAY2	261_Rhodococcus_sp._YL-0	20.2	[18 - 22.7%]	0.217	0
__000_Rhodococcus_sp_WAY2	262_Rhodococcus_sp._YL-1	20.3	[18.1 - 22.8%]	0.216	0
__000_Rhodococcus_sp_WAY2	263_Rhodococcus_triatomae_DSM_44892_T	20.1	[17.9 - 22.5%]	0.2185	0
__000_Rhodococcus_sp_WAY2	264_Rhodococcus_triatomae_BKS_15-14	20.1	[17.9 - 22.5%]	0.2184	0
__000_Rhodococcus_sp_WAY2	266_Rhodococcus_tukisamuensis_JCM_11308_T	20.2	[18 - 22.6%]	0.218	0
__000_Rhodococcus_sp_WAY2	268_Rhodococcus_wratislaviensis_IFP_2016	28.7	[26.3 - 31.2%]	0.1497	0.06
__000_Rhodococcus_sp_WAY2	269_Rhodococcus_wratislaviensis_NBRC_100605_T	26.8	[24.4 - 29.2%]	0.1617	0.02
__000_Rhodococcus_sp_WAY2	270_Rhodococcus_yunnanensis_NBRC_103083_T	19.7	[17.5 - 22.1%]	0.2234	0
__000_Rhodococcus_sp_WAY2	271_Rhodococcus_zopfii_NBRC_100606_-_JCM_9919_T	20	[17.8 - 22.4%]	0.2201	0
__001_Rhodococcus_agglutinans_CCTCC_AB2014297_T	__002_Rhodococcus_baikonurensis_JCM_18801	20.5	[18.3 - 22.9%]	0.2144	0
__001_Rhodococcus_agglutinans_CCTCC_AB2014297_T	__003_Rhodococcus_biphenylivorans_TG9_T	20.4	[18.2 - 22.8%]	0.2157	0
__001_Rhodococcus_agglutinans_CCTCC_AB2014297_T	__004_Rhodococcus_coprophilus_NCTC_10994_T	19.8	[17.6 - 22.2%]	0.2225	0
__001_Rhodococcus_agglutinans_CCTCC_AB2014297_T	__005_Rhodococcus_erythropolis_S-43	20.4	[18.2 - 22.8%]	0.2156	0
__001_Rhodococcus_agglutinans_CCTCC_AB2014297_T	__006_Rhodococcus_erythropolis_AV96	20	[17.8 - 22.4%]	0.2202	0
__001_Rhodococcus_agglutinans_CCTCC_AB2014297_T	__007_Rhodococcus_erythropolis_JCM_3201_T	20.1	[17.9 - 22.5%]	0.2188	0
__001_Rhodococcus_agglutinans_CCTCC_AB2014297_T	__008_Rhodococcus_erythropolis_NCTC8036	20.1	[17.9 - 22.5%]	0.2183	0
__001_Rhodococcus_agglutinans_CCTCC_AB2014297_T	__009_Rhodococcus_erythropolis_ATCC_15903	20	[17.8 - 22.4%]	0.2202	0
__001_Rhodococcus_agglutinans_CCTCC_AB2014297_T	__010_Rhodococcus_erythropolis_B7g	19.9	[17.7 - 22.4%]	0.2204	0
__001_Rhodococcus_agglutinans_CCTCC_AB2014297_T	__011_Rhodococcus_erythropolis_JCM_9803	20	[17.8 - 22.5%]	0.2193	0
__001_Rhodococcus_agglutinans_CCTCC_AB2014297_T	__012_Rhodococcus_erythropolis_JCM_9804	20.1	[17.9 - 22.5%]	0.2188	0
__001_Rhodococcus_agglutinans_CCTCC_AB2014297_T	__013_Rhodococcus_erythropolis_JCM_9805	20.1	[17.8 - 22.5%]	0.2192	0
__001_Rhodococcus_agglutinans_CCTCC_AB2014297_T	__014_Rhodococcus_fascians_LMG_3623_T	19.5	[17.3 - 21.9%]	0.226	0
__001_Rhodococcus_agglutinans_CCTCC_AB2014297_T	__015_Rhodococcus_globerulus_WS3306	19.7	[17.5 - 22.1%]	0.2231	0
__001_Rhodococcus_agglutinans_CCTCC_AB2014297_T	__016_Rhodococcus_gordoniae_NCTC13296_T	20.3	[18.1 - 22.7%]	0.2163	0
__001_Rhodococcus_agglutinans_CCTCC_AB2014297_T	__017_Rhodococcus_hoagii_NCTC1621	27.7	[25.3 - 30.2%]	0.1558	0.04
__001_Rhodococcus_agglutinans_CCTCC_AB2014297_T	__018_Rhodococcus_hoagii_NCTC5650	27.7	[25.3 - 30.2%]	0.1558	0.04
__001_Rhodococcus_agglutinans_CCTCC_AB2014297_T	__019_Rhodococcus_hoagii_MET	20	[17.8 - 22.4%]	0.2201	0
__001_Rhodococcus_agglutinans_CCTCC_AB2014297_T	__020_Rhodococcus_hoagii_UBA6654	28	[25.6 - 30.5%]	0.1539	0.04
__001_Rhodococcus_agglutinans_CCTCC_AB2014297_T	__021_Rhodococcus_hoagii_DSSKP-R-001	27.7	[25.4 - 30.2%]	0.1555	0.04
__001_Rhodococcus_agglutinans_CCTCC_AB2014297_T	__022_Rhodococcus_opacus_DSM_44186	20.6	[18.4 - 23%]	0.2131	0
__001_Rhodococcus_agglutinans_CCTCC_AB2014297_T	__023_Rhodococcus_opacus_ATCC_51882_T	20.6	[18.4 - 23%]	0.213	0
__001_Rhodococcus_agglutinans_CCTCC_AB2014297_T	__024_Rhodococcus_opacus_R7	20.4	[18.2 - 22.8%]	0.215	0
__001_Rhodococcus_agglutinans_CCTCC_AB2014297_T	__025_Rhodococcus_pyridinivorans_YF3	20.4	[18.1 - 22.8%]	0.2158	0
__001_Rhodococcus_agglutinans_CCTCC_AB2014297_T	__026_Rhodococcus_pyridinivorans_ZKA49	20.3	[18.1 - 22.7%]	0.2163	0
__001_Rhodococcus_agglutinans_CCTCC_AB2014297_T	__027_Rhodococcus_pyridinivorans_ZKA33	20.3	[18.1 - 22.7%]	0.2167	0
__001_Rhodococcus_agglutinans_CCTCC_AB2014297_T	__028_Rhodococcus_qingshengii_TUHH-12	20	[17.8 - 22.4%]	0.2197	0
__001_Rhodococcus_agglutinans_CCTCC_AB2014297_T	__029_Rhodococcus_qingshengii_S-E5	23.7	[21.4 - 26.2%]	0.1845	0
__001_Rhodococcus_agglutinans_CCTCC_AB2014297_T	__030_Rhodococcus_qingshengii_S10	20.1	[17.9 - 22.5%]	0.2183	0
__001_Rhodococcus_agglutinans_CCTCC_AB2014297_T	__031_Rhodococcus_rhodochrous_NCTC_630	20.1	[17.9 - 22.5%]	0.2188	0
__001_Rhodococcus_agglutinans_CCTCC_AB2014297_T	__032_Rhodococcus_ruber_YC-YT1	20.7	[18.5 - 23.1%]	0.2123	0
__001_Rhodococcus_agglutinans_CCTCC_AB2014297_T	__033_Rhodococcus_ruber_OA1	20.8	[18.6 - 23.2%]	0.211	0
__001_Rhodococcus_agglutinans_CCTCC_AB2014297_T	__034_Rhodococcus_sp._PMG_090	20.3	[18.1 - 22.7%]	0.2167	0
__001_Rhodococcus_agglutinans_CCTCC_AB2014297_T	__035_Rhodococcus_sp._PMG_094	21.1	[18.8 - 23.5%]	0.2086	0
__001_Rhodococcus_agglutinans_CCTCC_AB2014297_T	__036_Rhodococcus_sp._PMG_254	19.6	[17.4 - 21.9%]	0.2249	0
__001_Rhodococcus_agglutinans_CCTCC_AB2014297_T	__037_Rhodococcus_sp._PMG_236	20.5	[18.3 - 22.9%]	0.2143	0
__001_Rhodococcus_agglutinans_CCTCC_AB2014297_T	__038_Rhodococcus_sp._PMG_093	35.8	[33.4 - 38.3%]	0.1149	0.85
__001_Rhodococcus_agglutinans_CCTCC_AB2014297_T	__039_Rhodococcus_sp._PMG_084	21	[18.8 - 23.5%]	0.2088	0
__001_Rhodococcus_agglutinans_CCTCC_AB2014297_T	__040_Rhodococcus_sp._PMG_126	19.9	[17.7 - 22.3%]	0.221	0
__001_Rhodococcus_agglutinans_CCTCC_AB2014297_T	__041_Rhodococcus_sp._PMG_259	20.3	[18.1 - 22.7%]	0.2167	0
__001_Rhodococcus_agglutinans_CCTCC_AB2014297_T	__042_Rhodococcus_sp._1R11	19.6	[17.4 - 22%]	0.2246	0
__001_Rhodococcus_agglutinans_CCTCC_AB2014297_T	__043_Rhodococcus_sp._ABRD24	24.8	[22.5 - 27.3%]	0.1755	0.01
__001_Rhodococcus_agglutinans_CCTCC_AB2014297_T	__044_Rhodococcus_sp._AG1013	28.2	[25.8 - 30.7%]	0.1527	0.05
__001_Rhodococcus_agglutinans_CCTCC_AB2014297_T	__045_Rhodococcus_sp._AQ5-07	20.1	[17.9 - 22.5%]	0.2191	0
__001_Rhodococcus_agglutinans_CCTCC_AB2014297_T	__046_Rhodococcus_sp._BS-15	20	[17.8 - 22.4%]	0.2196	0
__001_Rhodococcus_agglutinans_CCTCC_AB2014297_T	__047_Rhodococcus_sp._C9-28	25.8	[23.5 - 28.3%]	0.1682	0.01
__001_Rhodococcus_agglutinans_CCTCC_AB2014297_T	__048_Rhodococcus_sp._Eu-32	19.3	[17.1 - 21.7%]	0.2279	0
__001_Rhodococcus_agglutinans_CCTCC_AB2014297_T	__049_Rhodococcus_sp._HA99	21	[18.8 - 23.5%]	0.2087	0
__001_Rhodococcus_agglutinans_CCTCC_AB2014297_T	__050_Rhodococcus_sp._IITR03	21.2	[18.9 - 23.6%]	0.2074	0
__001_Rhodococcus_agglutinans_CCTCC_AB2014297_T	__051_Rhodococcus_sp._JCM_3009	23.1	[20.8 - 25.6%]	0.1893	0
__001_Rhodococcus_agglutinans_CCTCC_AB2014297_T	__052_Rhodococcus_sp._JCM_9791	20.6	[18.4 - 23%]	0.2134	0
__001_Rhodococcus_agglutinans_CCTCC_AB2014297_T	__053_Rhodococcus_sp._JCM_9793	20.9	[18.7 - 23.4%]	0.2098	0
__001_Rhodococcus_agglutinans_CCTCC_AB2014297_T	__054_Rhodococcus_sp._KBS0724	19.6	[17.4 - 22%]	0.224	0
__001_Rhodococcus_agglutinans_CCTCC_AB2014297_T	__055_Rhodococcus_sp._KBW08	20.1	[17.9 - 22.5%]	0.2189	0
__001_Rhodococcus_agglutinans_CCTCC_AB2014297_T	__056_Rhodococcus_sp._LHW50502	26.4	[24 - 28.8%]	0.1645	0.02
__001_Rhodococcus_agglutinans_CCTCC_AB2014297_T	__057_Rhodococcus_sp._LHW51113	26.2	[23.8 - 28.7%]	0.1657	0.02
__001_Rhodococcus_agglutinans_CCTCC_AB2014297_T	__058_Rhodococcus_sp._LP_11_YM	20	[17.8 - 22.4%]	0.2198	0
__001_Rhodococcus_agglutinans_CCTCC_AB2014297_T	__059_Rhodococcus_sp._LP_3_YM	20	[17.8 - 22.4%]	0.2198	0
__001_Rhodococcus_agglutinans_CCTCC_AB2014297_T	__060_Rhodococcus_sp._NEAU-CX67	21.3	[19 - 23.7%]	0.2064	0
__001_Rhodococcus_agglutinans_CCTCC_AB2014297_T	__061_Rhodococcus_sp._NJ-530	20.2	[18 - 22.6%]	0.2179	0
__001_Rhodococcus_agglutinans_CCTCC_AB2014297_T	__062_Rhodococcus_sp._OK269	19.5	[17.3 - 21.9%]	0.2253	0
__001_Rhodococcus_agglutinans_CCTCC_AB2014297_T	__063_Rhodococcus_sp._OK551	19.7	[17.5 - 22.1%]	0.2229	0
__001_Rhodococcus_agglutinans_CCTCC_AB2014297_T	__064_Rhodococcus_sp._P1Y	19.6	[17.4 - 22%]	0.2243	0
__001_Rhodococcus_agglutinans_CCTCC_AB2014297_T	__065_Rhodococcus_sp._PAMC28705	19.3	[17.2 - 21.7%]	0.2273	0
__001_Rhodococcus_agglutinans_CCTCC_AB2014297_T	__066_Rhodococcus_sp._PAMC28707	19.3	[17.2 - 21.7%]	0.2273	0
__001_Rhodococcus_agglutinans_CCTCC_AB2014297_T	__067_Rhodococcus_sp._Q1	20.3	[18.1 - 22.7%]	0.2164	0
__001_Rhodococcus_agglutinans_CCTCC_AB2014297_T	__068_Rhodococcus_sp._R04	20.2	[18 - 22.6%]	0.2176	0
__001_Rhodococcus_agglutinans_CCTCC_AB2014297_T	__069_Rhodococcus_sp._SBT000017	19.6	[17.4 - 22%]	0.2248	0
__001_Rhodococcus_agglutinans_CCTCC_AB2014297_T	__070_Rhodococcus_sp._SMB37	20	[17.8 - 22.4%]	0.2194	0
__001_Rhodococcus_agglutinans_CCTCC_AB2014297_T	__071_Rhodococcus_sp._X156	20	[17.8 - 22.4%]	0.2202	0
__001_Rhodococcus_agglutinans_CCTCC_AB2014297_T	__072_Rhodococcus_wratislaviensis_WS3308	20.4	[18.2 - 22.9%]	0.215	0
__001_Rhodococcus_agglutinans_CCTCC_AB2014297_T	__073_Rhodococcus_wratislaviensis_NCTC_13229	20.4	[18.2 - 22.8%]	0.2152	0
__001_Rhodococcus_agglutinans_CCTCC_AB2014297_T	__074_Rhodococcus_wratislaviensis_C31-06	20.7	[18.4 - 23.1%]	0.2127	0
__001_Rhodococcus_agglutinans_CCTCC_AB2014297_T	00001_Rhodococcus_hoagii_DSSKP-R-001	27.7	[25.4 - 30.2%]	0.1555	0.04
__001_Rhodococcus_agglutinans_CCTCC_AB2014297_T	00002_Rhodococcus_opacus_04-OD7	20.5	[18.3 - 22.9%]	0.2142	0
__001_Rhodococcus_agglutinans_CCTCC_AB2014297_T	00003_Rhodococcus_qingshengii_djl-6-2	20.1	[17.9 - 22.5%]	0.219	0
__001_Rhodococcus_agglutinans_CCTCC_AB2014297_T	00004_Rhodococcus_rhodochrous_EP4	20.5	[18.3 - 22.9%]	0.2143	0
__001_Rhodococcus_agglutinans_CCTCC_AB2014297_T	00005_Rhodococcus_ruber_SD3	20.7	[18.5 - 23.2%]	0.2118	0
__001_Rhodococcus_agglutinans_CCTCC_AB2014297_T	00006_Rhodococcus_sp_AD45-ID	19.7	[17.5 - 22.1%]	0.2233	0
__001_Rhodococcus_agglutinans_CCTCC_AB2014297_T	00007_Rhodococcus_sp_Br-6	27.8	[25.4 - 30.3%]	0.1551	0.04
__001_Rhodococcus_agglutinans_CCTCC_AB2014297_T	00008_Rhodococcus_sp_ENV425	21.1	[18.9 - 23.6%]	0.2078	0
__001_Rhodococcus_agglutinans_CCTCC_AB2014297_T	00009_Rhodococcus_sp_OK519	27.1	[24.8 - 29.6%]	0.1591	0.03
__001_Rhodococcus_agglutinans_CCTCC_AB2014297_T	00010_Rhodococcus_sp_OK611	21.3	[19.1 - 23.7%]	0.2059	0
__001_Rhodococcus_agglutinans_CCTCC_AB2014297_T	00011_Rhodococcus_sp_S2-17	20.1	[17.9 - 22.5%]	0.219	0
__001_Rhodococcus_agglutinans_CCTCC_AB2014297_T	00012_Rhodococcus_sp_SAORIC-690	19	[16.8 - 21.4%]	0.2313	0
__001_Rhodococcus_agglutinans_CCTCC_AB2014297_T	000_Nocardia_brasiliensis_ATCC_700358_OUTGROUP	20.4	[18.2 - 22.8%]	0.2154	0
__001_Rhodococcus_agglutinans_CCTCC_AB2014297_T	001_Rhodococcus_aetherivorans_BCP1	20.8	[18.6 - 23.2%]	0.2111	0
__001_Rhodococcus_agglutinans_CCTCC_AB2014297_T	002_Rhodococcus_aetherivorans_IcdP1	20.7	[18.5 - 23.1%]	0.2119	0
__001_Rhodococcus_agglutinans_CCTCC_AB2014297_T	005_Rhodococcus_corynebacterioides_NBRC_14404_T	20	[17.8 - 22.4%]	0.2199	0
__001_Rhodococcus_agglutinans_CCTCC_AB2014297_T	006_Rhodococcus_defluvii_Ca11_T	27.8	[25.4 - 30.3%]	0.1552	0.04
__001_Rhodococcus_agglutinans_CCTCC_AB2014297_T	007_Rhodococcus_enclensis_23b-28	19.9	[17.7 - 22.4%]	0.2203	0
__001_Rhodococcus_agglutinans_CCTCC_AB2014297_T	009_Rhodococcus_erythropolis_NRRL_B-16532	20	[17.8 - 22.4%]	0.2195	0
__001_Rhodococcus_agglutinans_CCTCC_AB2014297_T	010_Rhodococcus_erythropolis_JCM_6824	20	[17.8 - 22.5%]	0.2193	0
__001_Rhodococcus_agglutinans_CCTCC_AB2014297_T	011_Rhodococcus_erythropolis_BG43	20	[17.8 - 22.4%]	0.2199	0
__001_Rhodococcus_agglutinans_CCTCC_AB2014297_T	012_Rhodococcus_erythropolis_CAS922i	20.1	[17.9 - 22.5%]	0.2189	0
__001_Rhodococcus_agglutinans_CCTCC_AB2014297_T	013_Rhodococcus_erythropolis_NSX2	20	[17.8 - 22.4%]	0.2195	0
__001_Rhodococcus_agglutinans_CCTCC_AB2014297_T	014_Rhodococcus_erythropolis_MI2	19.9	[17.7 - 22.3%]	0.2208	0
__001_Rhodococcus_agglutinans_CCTCC_AB2014297_T	015_Rhodococcus_erythropolis_VSD3	20	[17.8 - 22.4%]	0.2199	0
__001_Rhodococcus_agglutinans_CCTCC_AB2014297_T	016_Rhodococcus_erythropolis_IEGM_267	20	[17.8 - 22.4%]	0.2198	0
__001_Rhodococcus_agglutinans_CCTCC_AB2014297_T	017_Rhodococcus_erythropolis_1159	20.2	[18 - 22.6%]	0.2179	0
__001_Rhodococcus_agglutinans_CCTCC_AB2014297_T	018_Rhodococcus_erythropolis_ACN1	20.1	[17.9 - 22.5%]	0.2185	0
__001_Rhodococcus_agglutinans_CCTCC_AB2014297_T	019_Rhodococcus_erythropolis_CCM2595	20.1	[17.9 - 22.5%]	0.2187	0
__001_Rhodococcus_agglutinans_CCTCC_AB2014297_T	020_Rhodococcus_erythropolis_DN1	20	[17.7 - 22.4%]	0.2203	0
__001_Rhodococcus_agglutinans_CCTCC_AB2014297_T	022_Rhodococcus_erythropolis_PR4_-_NBRC_100887	20.1	[17.8 - 22.5%]	0.2191	0
__001_Rhodococcus_agglutinans_CCTCC_AB2014297_T	023_Rhodococcus_erythropolis_R138	20.1	[17.9 - 22.5%]	0.219	0
__001_Rhodococcus_agglutinans_CCTCC_AB2014297_T	024_Rhodococcus_erythropolis_SK121	20	[17.8 - 22.4%]	0.2194	0
__001_Rhodococcus_agglutinans_CCTCC_AB2014297_T	025_Rhodococcus_erythropolis_XP	20.3	[18.1 - 22.7%]	0.2162	0
__001_Rhodococcus_agglutinans_CCTCC_AB2014297_T	026_Rhodococcus_fascians_A22b	20.2	[18 - 22.6%]	0.2174	0
__001_Rhodococcus_agglutinans_CCTCC_AB2014297_T	027_Rhodococcus_fascians_F7	19.4	[17.2 - 21.8%]	0.2266	0
__001_Rhodococcus_agglutinans_CCTCC_AB2014297_T	028_Rhodococcus_fascians_15-508-1b	19.3	[17.1 - 21.7%]	0.2282	0
__001_Rhodococcus_agglutinans_CCTCC_AB2014297_T	029_Rhodococcus_fascians_14-2632-D2	19.6	[17.4 - 22%]	0.2247	0
__001_Rhodococcus_agglutinans_CCTCC_AB2014297_T	030_Rhodococcus_fascians_14-2632c-1	19.6	[17.4 - 22%]	0.2247	0
__001_Rhodococcus_agglutinans_CCTCC_AB2014297_T	031_Rhodococcus_fascians_B3	19.6	[17.4 - 22%]	0.2247	0
__001_Rhodococcus_agglutinans_CCTCC_AB2014297_T	032_Rhodococcus_fascians_A2	19.6	[17.4 - 22%]	0.2247	0
__001_Rhodococcus_agglutinans_CCTCC_AB2014297_T	033_Rhodococcus_fascians_02-815	19.7	[17.5 - 22.2%]	0.2226	0
__001_Rhodococcus_agglutinans_CCTCC_AB2014297_T	034_Rhodococcus_fascians_02-816c	19.7	[17.5 - 22.1%]	0.2231	0
__001_Rhodococcus_agglutinans_CCTCC_AB2014297_T	035_Rhodococcus_fascians_04-516	19.7	[17.5 - 22.1%]	0.2236	0
__001_Rhodococcus_agglutinans_CCTCC_AB2014297_T	036_Rhodococcus_fascians_05-339-1	19.6	[17.4 - 22%]	0.2244	0
__001_Rhodococcus_agglutinans_CCTCC_AB2014297_T	037_Rhodococcus_fascians_05-561-1	19.6	[17.4 - 22%]	0.2245	0
__001_Rhodococcus_agglutinans_CCTCC_AB2014297_T	038_Rhodococcus_fascians_A21d2	19.5	[17.3 - 21.9%]	0.2253	0
__001_Rhodococcus_agglutinans_CCTCC_AB2014297_T	039_Rhodococcus_fascians_A25f	19.4	[17.2 - 21.8%]	0.2263	0
__001_Rhodococcus_agglutinans_CCTCC_AB2014297_T	040_Rhodococcus_fascians_A3b	19.5	[17.4 - 21.9%]	0.2249	0
__001_Rhodococcus_agglutinans_CCTCC_AB2014297_T	041_Rhodococcus_fascians_A44A	19.8	[17.6 - 22.2%]	0.2219	0
__001_Rhodococcus_agglutinans_CCTCC_AB2014297_T	042_Rhodococcus_fascians_A73a	20	[17.8 - 22.4%]	0.2201	0
__001_Rhodococcus_agglutinans_CCTCC_AB2014297_T	043_Rhodococcus_fascians_A76	19.8	[17.6 - 22.2%]	0.222	0
__001_Rhodococcus_agglutinans_CCTCC_AB2014297_T	044_Rhodococcus_fascians_A78	19.5	[17.3 - 21.9%]	0.2253	0
__001_Rhodococcus_agglutinans_CCTCC_AB2014297_T	045_Rhodococcus_fascians_D188	19.7	[17.5 - 22.1%]	0.2235	0
__001_Rhodococcus_agglutinans_CCTCC_AB2014297_T	046_Rhodococcus_fascians_GIC26	19.6	[17.4 - 22%]	0.2245	0
__001_Rhodococcus_agglutinans_CCTCC_AB2014297_T	047_Rhodococcus_fascians_GIC36	19.6	[17.4 - 22%]	0.2241	0
__001_Rhodococcus_agglutinans_CCTCC_AB2014297_T	048_Rhodococcus_fascians_LMG_3602	19.6	[17.4 - 22%]	0.2246	0
__001_Rhodococcus_agglutinans_CCTCC_AB2014297_T	049_Rhodococcus_fascians_LMG_3605	19.5	[17.3 - 21.9%]	0.225	0
__001_Rhodococcus_agglutinans_CCTCC_AB2014297_T	050_Rhodococcus_fascians_LMG_3616	19.8	[17.6 - 22.2%]	0.2224	0
__001_Rhodococcus_agglutinans_CCTCC_AB2014297_T	051_Rhodococcus_fascians_LMG_3625	19.5	[17.3 - 21.9%]	0.225	0
__001_Rhodococcus_agglutinans_CCTCC_AB2014297_T	053_Rhodococcus_globerulus_NBRC_14531_T	19.6	[17.4 - 22%]	0.2244	0
__001_Rhodococcus_agglutinans_CCTCC_AB2014297_T	055_Rhodococcus_hoagii_DSM_20295_T	27.9	[25.5 - 30.4%]	0.1543	0.04
__001_Rhodococcus_agglutinans_CCTCC_AB2014297_T	056_Rhodococcus_hoagii_N1288	27.7	[25.4 - 30.2%]	0.1554	0.04
__001_Rhodococcus_agglutinans_CCTCC_AB2014297_T	057_Rhodococcus_hoagii_N1295	27.8	[25.4 - 30.3%]	0.1552	0.04
__001_Rhodococcus_agglutinans_CCTCC_AB2014297_T	058_Rhodococcus_hoagii_N1301	27.8	[25.4 - 30.3%]	0.1551	0.04
__001_Rhodococcus_agglutinans_CCTCC_AB2014297_T	059_Rhodococcus_hoagii_PAM1600	27.7	[25.3 - 30.2%]	0.1556	0.04
__001_Rhodococcus_agglutinans_CCTCC_AB2014297_T	060_Rhodococcus_hoagii_PAM1572	27.6	[25.2 - 30.1%]	0.1563	0.04
__001_Rhodococcus_agglutinans_CCTCC_AB2014297_T	061_Rhodococcus_hoagii_PAM1204	27.7	[25.3 - 30.2%]	0.1558	0.04
__001_Rhodococcus_agglutinans_CCTCC_AB2014297_T	062_Rhodococcus_hoagii_PAM1593	27.7	[25.3 - 30.2%]	0.1559	0.04
__001_Rhodococcus_agglutinans_CCTCC_AB2014297_T	063_Rhodococcus_hoagii_PAM2274	27.7	[25.4 - 30.2%]	0.1555	0.04
__001_Rhodococcus_agglutinans_CCTCC_AB2014297_T	064_Rhodococcus_hoagii_PAM1643	27.8	[25.4 - 30.2%]	0.1553	0.04
__001_Rhodococcus_agglutinans_CCTCC_AB2014297_T	065_Rhodococcus_hoagii_PAM1571	27.8	[25.4 - 30.3%]	0.1552	0.04
__001_Rhodococcus_agglutinans_CCTCC_AB2014297_T	066_Rhodococcus_hoagii_PAM2282	27.8	[25.4 - 30.3%]	0.1551	0.04
__001_Rhodococcus_agglutinans_CCTCC_AB2014297_T	067_Rhodococcus_hoagii_DSM_20307	27.7	[25.3 - 30.2%]	0.1557	0.04
__001_Rhodococcus_agglutinans_CCTCC_AB2014297_T	068_Rhodococcus_hoagii_PAM2276	27.9	[25.6 - 30.4%]	0.1541	0.04
__001_Rhodococcus_agglutinans_CCTCC_AB2014297_T	069_Rhodococcus_hoagii_PAM2288	27.8	[25.5 - 30.3%]	0.1549	0.04
__001_Rhodococcus_agglutinans_CCTCC_AB2014297_T	070_Rhodococcus_hoagii_PAM2279	27.7	[25.4 - 30.2%]	0.1554	0.04
__001_Rhodococcus_agglutinans_CCTCC_AB2014297_T	071_Rhodococcus_hoagii_PAM2285	27.7	[25.3 - 30.2%]	0.1556	0.04
__001_Rhodococcus_agglutinans_CCTCC_AB2014297_T	072_Rhodococcus_hoagii_PAM2287	27.7	[25.3 - 30.2%]	0.1556	0.04
__001_Rhodococcus_agglutinans_CCTCC_AB2014297_T	073_Rhodococcus_hoagii_PAM2012	27.7	[25.3 - 30.2%]	0.1557	0.04
__001_Rhodococcus_agglutinans_CCTCC_AB2014297_T	074_Rhodococcus_hoagii_PAM1354	27.7	[25.3 - 30.2%]	0.1556	0.04
__001_Rhodococcus_agglutinans_CCTCC_AB2014297_T	075_Rhodococcus_hoagii_PAM1271	27.7	[25.3 - 30.2%]	0.1558	0.04
__001_Rhodococcus_agglutinans_CCTCC_AB2014297_T	076_Rhodococcus_hoagii_PAM1340	27.8	[25.4 - 30.3%]	0.1553	0.04
__001_Rhodococcus_agglutinans_CCTCC_AB2014297_T	077_Rhodococcus_hoagii_PAM1413	27.8	[25.5 - 30.3%]	0.1548	0.04
__001_Rhodococcus_agglutinans_CCTCC_AB2014297_T	078_Rhodococcus_hoagii_PAM1357	27.7	[25.4 - 30.2%]	0.1554	0.04
__001_Rhodococcus_agglutinans_CCTCC_AB2014297_T	079_Rhodococcus_hoagii_PAM1496	27.8	[25.4 - 30.3%]	0.1552	0.04
__001_Rhodococcus_agglutinans_CCTCC_AB2014297_T	080_Rhodococcus_hoagii_PAM1216	27.6	[25.3 - 30.1%]	0.1561	0.04
__001_Rhodococcus_agglutinans_CCTCC_AB2014297_T	081_Rhodococcus_hoagii_PAM1475	27.9	[25.5 - 30.4%]	0.1544	0.04
__001_Rhodococcus_agglutinans_CCTCC_AB2014297_T	082_Rhodococcus_hoagii_PAM1422	27.7	[25.3 - 30.2%]	0.1557	0.04
__001_Rhodococcus_agglutinans_CCTCC_AB2014297_T	083_Rhodococcus_hoagii_PAM1533	27.8	[25.5 - 30.3%]	0.1547	0.04
__001_Rhodococcus_agglutinans_CCTCC_AB2014297_T	084_Rhodococcus_hoagii_PAM1557	27.7	[25.3 - 30.2%]	0.1557	0.04
__001_Rhodococcus_agglutinans_CCTCC_AB2014297_T	085_Rhodococcus_hoagii_PAM1637	27.6	[25.3 - 30.1%]	0.156	0.04
__001_Rhodococcus_agglutinans_CCTCC_AB2014297_T	086_Rhodococcus_hoagii_103S	27.8	[25.4 - 30.3%]	0.1551	0.04
__001_Rhodococcus_agglutinans_CCTCC_AB2014297_T	087_Rhodococcus_hoagii_ATCC_33707	27.8	[25.4 - 30.3%]	0.1553	0.04
__001_Rhodococcus_agglutinans_CCTCC_AB2014297_T	088_Rhodococcus_hoagii_NBRC_101255_-_C_7	27.7	[25.3 - 30.2%]	0.1556	0.04
__001_Rhodococcus_agglutinans_CCTCC_AB2014297_T	089_Rhodococcus_imtechensis_RKJ300_=_JCM_13270_T	20.5	[18.3 - 22.9%]	0.2144	0
__001_Rhodococcus_agglutinans_CCTCC_AB2014297_T	090_Rhodococcus_jostii_8	20.8	[18.6 - 23.3%]	0.2107	0
__001_Rhodococcus_agglutinans_CCTCC_AB2014297_T	091_Rhodococcus_jostii_DSM_44719	20.8	[18.6 - 23.2%]	0.2113	0
__001_Rhodococcus_agglutinans_CCTCC_AB2014297_T	092_Rhodococcus_jostii_NBRC_16295_T	20.7	[18.5 - 23.2%]	0.2119	0
__001_Rhodococcus_agglutinans_CCTCC_AB2014297_T	093_Rhodococcus_jostii_RHA1	20.5	[18.3 - 22.9%]	0.2144	0
__001_Rhodococcus_agglutinans_CCTCC_AB2014297_T	094_Rhodococcus_koreensis_DSM_44498_T	20.6	[18.4 - 23.1%]	0.2129	0
__001_Rhodococcus_agglutinans_CCTCC_AB2014297_T	096_Rhodococcus_kroppenstedtii_DSM_44908_T	20.3	[18.1 - 22.8%]	0.2161	0
__001_Rhodococcus_agglutinans_CCTCC_AB2014297_T	097_Rhodococcus_kunmingensis_DSM_45001_T	20.2	[18 - 22.6%]	0.2179	0
__001_Rhodococcus_agglutinans_CCTCC_AB2014297_T	098_Rhodococcus_kyotonensis_KB10	19.3	[17.1 - 21.7%]	0.2281	0
__001_Rhodococcus_agglutinans_CCTCC_AB2014297_T	099_Rhodococcus_kyotonensis_JCM_23211_T	19.4	[17.2 - 21.8%]	0.2267	0
__001_Rhodococcus_agglutinans_CCTCC_AB2014297_T	100_Rhodococcus_maanshanensis_DSM_44675_T	21.4	[19.2 - 23.8%]	0.2051	0
__001_Rhodococcus_agglutinans_CCTCC_AB2014297_T	102_Rhodococcus_marinonascens_NBRC_14363_T	20	[17.8 - 22.4%]	0.2196	0
__001_Rhodococcus_agglutinans_CCTCC_AB2014297_T	103_Rhodococcus_opacus_NRRL_B-24011	20	[17.8 - 22.4%]	0.2196	0
__001_Rhodococcus_agglutinans_CCTCC_AB2014297_T	105_Rhodococcus_opacus_1CP	20.6	[18.3 - 23%]	0.2137	0
__001_Rhodococcus_agglutinans_CCTCC_AB2014297_T	106_Rhodococcus_opacus_B4	20.6	[18.4 - 23%]	0.2132	0
__001_Rhodococcus_agglutinans_CCTCC_AB2014297_T	107_Rhodococcus_opacus_M213	20.5	[18.3 - 22.9%]	0.214	0
__001_Rhodococcus_agglutinans_CCTCC_AB2014297_T	108_Rhodococcus_opacus_PD630	20.4	[18.1 - 22.8%]	0.2158	0
__001_Rhodococcus_agglutinans_CCTCC_AB2014297_T	109_Rhodococcus_phenolicus_DSM_44812_T	20.7	[18.5 - 23.1%]	0.2123	0
__001_Rhodococcus_agglutinans_CCTCC_AB2014297_T	110_Rhodococcus_pyridinivorans_GF3	20.3	[18 - 22.7%]	0.2169	0
__001_Rhodococcus_agglutinans_CCTCC_AB2014297_T	111_Rhodococcus_pyridinivorans_DSM_44555_T	20.1	[17.9 - 22.6%]	0.2182	0
__001_Rhodococcus_agglutinans_CCTCC_AB2014297_T	112_Rhodococcus_pyridinivorans_AK37	20.4	[18.2 - 22.8%]	0.2155	0
__001_Rhodococcus_agglutinans_CCTCC_AB2014297_T	114_Rhodococcus_pyridinivorans_KG-16	20.3	[18.1 - 22.7%]	0.2166	0
__001_Rhodococcus_agglutinans_CCTCC_AB2014297_T	115_Rhodococcus_pyridinivorans_SB3094	20.5	[18.3 - 23%]	0.214	0
__001_Rhodococcus_agglutinans_CCTCC_AB2014297_T	116_Rhodococcus_qingshengii_CW25	20	[17.8 - 22.5%]	0.2193	0
__001_Rhodococcus_agglutinans_CCTCC_AB2014297_T	117_Rhodococcus_qingshengii_JCM_15477_T	20	[17.8 - 22.5%]	0.2192	0
__001_Rhodococcus_agglutinans_CCTCC_AB2014297_T	118_Rhodococcus_qingshengii_CS98	19.9	[17.7 - 22.3%]	0.2212	0
__001_Rhodococcus_agglutinans_CCTCC_AB2014297_T	119_Rhodococcus_qingshengii_MK1	20	[17.7 - 22.4%]	0.2203	0
__001_Rhodococcus_agglutinans_CCTCC_AB2014297_T	120_Rhodococcus_qingshengii_BKS_20-40	20.1	[17.9 - 22.5%]	0.2188	0
__001_Rhodococcus_agglutinans_CCTCC_AB2014297_T	121_Rhodococcus_rhodnii_LMG_5362_T	20.4	[18.2 - 22.9%]	0.2149	0
__001_Rhodococcus_agglutinans_CCTCC_AB2014297_T	122_Rhodococcus_rhodnii_NBRC_100604_T	20.4	[18.2 - 22.8%]	0.2153	0
__001_Rhodococcus_agglutinans_CCTCC_AB2014297_T	123_Rhodococcus_rhodochrous_NRRL_B-1306	19.6	[17.4 - 22%]	0.2244	0
__001_Rhodococcus_agglutinans_CCTCC_AB2014297_T	124_Rhodococcus_rhodochrous_TRN71	20.8	[18.6 - 23.2%]	0.2109	0
__001_Rhodococcus_agglutinans_CCTCC_AB2014297_T	125_Rhodococcus_rhodochrous_DSM_43241_T	20.7	[18.4 - 23.1%]	0.2125	0
__001_Rhodococcus_agglutinans_CCTCC_AB2014297_T	126_Rhodococcus_rhodochrous_11Y	21.6	[19.3 - 24%]	0.2032	0
__001_Rhodococcus_agglutinans_CCTCC_AB2014297_T	127_Rhodococcus_rhodochrous_NCTC10210_T	20.6	[18.4 - 23%]	0.213	0
__001_Rhodococcus_agglutinans_CCTCC_AB2014297_T	128_Rhodococcus_rhodochrous_ATCC_17895	20	[17.8 - 22.4%]	0.2194	0
__001_Rhodococcus_agglutinans_CCTCC_AB2014297_T	129_Rhodococcus_rhodochrous_ATCC_21198	20.9	[18.7 - 23.4%]	0.2098	0
__001_Rhodococcus_agglutinans_CCTCC_AB2014297_T	130_Rhodococcus_rhodochrous_BKS6-46	20.5	[18.3 - 22.9%]	0.2144	0
__001_Rhodococcus_agglutinans_CCTCC_AB2014297_T	131_Rhodococcus_rhodochrous_J3	20.3	[18.1 - 22.7%]	0.2164	0
__001_Rhodococcus_agglutinans_CCTCC_AB2014297_T	132_Rhodococcus_rhodochrous_KG-21	20.6	[18.4 - 23.1%]	0.2129	0
__001_Rhodococcus_agglutinans_CCTCC_AB2014297_T	133_Rhodococcus_rhodochrous_NBRC_16069_T	20.6	[18.4 - 23%]	0.2133	0
__001_Rhodococcus_agglutinans_CCTCC_AB2014297_T	134_Rhodococcus_ruber_IEGM_231	20.7	[18.5 - 23.1%]	0.2119	0
__001_Rhodococcus_agglutinans_CCTCC_AB2014297_T	135_Rhodococcus_ruber_P25	20.7	[18.4 - 23.1%]	0.2127	0
__001_Rhodococcus_agglutinans_CCTCC_AB2014297_T	136_Rhodococcus_ruber_DSM_43338_T	20.8	[18.6 - 23.2%]	0.2111	0
__001_Rhodococcus_agglutinans_CCTCC_AB2014297_T	137_Rhodococcus_ruber_P14	20.8	[18.5 - 23.2%]	0.2115	0
__001_Rhodococcus_agglutinans_CCTCC_AB2014297_T	138_Rhodococcus_ruber_YYL	20.7	[18.5 - 23.1%]	0.212	0
__001_Rhodococcus_agglutinans_CCTCC_AB2014297_T	139_Rhodococcus_ruber_BKS_20-38	20.5	[18.3 - 22.9%]	0.2141	0
__001_Rhodococcus_agglutinans_CCTCC_AB2014297_T	140_Rhodococcus_ruber_Chol-4	20.7	[18.5 - 23.1%]	0.212	0
__001_Rhodococcus_agglutinans_CCTCC_AB2014297_T	141_Rhodococcus_ruber_NBRC_15591_T	20.7	[18.5 - 23.1%]	0.212	0
__001_Rhodococcus_agglutinans_CCTCC_AB2014297_T	142_Rhodococcus_sp._008	19.9	[17.7 - 22.3%]	0.2212	0
__001_Rhodococcus_agglutinans_CCTCC_AB2014297_T	143_Rhodococcus_sp._02-925g	19.4	[17.2 - 21.8%]	0.2262	0
__001_Rhodococcus_agglutinans_CCTCC_AB2014297_T	144_Rhodococcus_sp._05-2221-1B	19.6	[17.4 - 22%]	0.2242	0
__001_Rhodococcus_agglutinans_CCTCC_AB2014297_T	145_Rhodococcus_sp._05-2254-1	19.6	[17.4 - 22%]	0.2245	0
__001_Rhodococcus_agglutinans_CCTCC_AB2014297_T	146_Rhodococcus_sp._05-2254-2	19.3	[17.1 - 21.7%]	0.2275	0
__001_Rhodococcus_agglutinans_CCTCC_AB2014297_T	147_Rhodococcus_sp._05-2254-3	19.3	[17.1 - 21.7%]	0.2275	0
__001_Rhodococcus_agglutinans_CCTCC_AB2014297_T	148_Rhodococcus_sp._05-2254-4	19.3	[17.1 - 21.7%]	0.2275	0
__001_Rhodococcus_agglutinans_CCTCC_AB2014297_T	149_Rhodococcus_sp._05-2254-5	19.6	[17.4 - 22%]	0.2244	0
__001_Rhodococcus_agglutinans_CCTCC_AB2014297_T	150_Rhodococcus_sp._05-2254-6	19.5	[17.3 - 21.9%]	0.2257	0
__001_Rhodococcus_agglutinans_CCTCC_AB2014297_T	151_Rhodococcus_sp._05-2255-1e	19.5	[17.3 - 21.8%]	0.226	0
__001_Rhodococcus_agglutinans_CCTCC_AB2014297_T	152_Rhodococcus_sp._05-2255-2A2	19.7	[17.5 - 22.1%]	0.2236	0
__001_Rhodococcus_agglutinans_CCTCC_AB2014297_T	153_Rhodococcus_sp._05-2255-3B1	19.7	[17.5 - 22.1%]	0.2236	0
__001_Rhodococcus_agglutinans_CCTCC_AB2014297_T	154_Rhodococcus_sp._05-2255-3C	19.6	[17.4 - 22%]	0.2239	0
__001_Rhodococcus_agglutinans_CCTCC_AB2014297_T	155_Rhodococcus_sp._05-2256-B1	19.4	[17.2 - 21.8%]	0.2269	0
__001_Rhodococcus_agglutinans_CCTCC_AB2014297_T	156_Rhodococcus_sp._05-2256-B2	19.4	[17.2 - 21.8%]	0.2268	0
__001_Rhodococcus_agglutinans_CCTCC_AB2014297_T	157_Rhodococcus_sp._05-2256-B3	19.4	[17.2 - 21.8%]	0.2269	0
__001_Rhodococcus_agglutinans_CCTCC_AB2014297_T	158_Rhodococcus_sp._05-2256-B4	19.4	[17.2 - 21.8%]	0.2269	0
__001_Rhodococcus_agglutinans_CCTCC_AB2014297_T	159_Rhodococcus_sp._05-339-2	19.6	[17.4 - 22%]	0.2239	0
__001_Rhodococcus_agglutinans_CCTCC_AB2014297_T	160_Rhodococcus_sp._05-340-1	19.8	[17.6 - 22.2%]	0.2224	0
__001_Rhodococcus_agglutinans_CCTCC_AB2014297_T	161_Rhodococcus_sp._05-340-2	19.7	[17.5 - 22.1%]	0.2226	0
__001_Rhodococcus_agglutinans_CCTCC_AB2014297_T	162_Rhodococcus_sp._06-1059B-a	19.8	[17.6 - 22.2%]	0.2216	0
__001_Rhodococcus_agglutinans_CCTCC_AB2014297_T	163_Rhodococcus_sp._06-1460-1B	19.5	[17.3 - 21.9%]	0.225	0
__001_Rhodococcus_agglutinans_CCTCC_AB2014297_T	164_Rhodococcus_sp._06-1474-1B	19.4	[17.3 - 21.8%]	0.226	0
__001_Rhodococcus_agglutinans_CCTCC_AB2014297_T	165_Rhodococcus_sp._06-1477-1A	19.7	[17.5 - 22.1%]	0.2228	0
__001_Rhodococcus_agglutinans_CCTCC_AB2014297_T	166_Rhodococcus_sp._06-1477-1B	19.3	[17.1 - 21.7%]	0.2277	0
__001_Rhodococcus_agglutinans_CCTCC_AB2014297_T	167_Rhodococcus_sp._06-156-3	19.8	[17.6 - 22.2%]	0.2226	0
__001_Rhodococcus_agglutinans_CCTCC_AB2014297_T	168_Rhodococcus_sp._06-156-3b	19.8	[17.6 - 22.2%]	0.2226	0
__001_Rhodococcus_agglutinans_CCTCC_AB2014297_T	169_Rhodococcus_sp._06-156-3C	19.8	[17.6 - 22.2%]	0.2226	0
__001_Rhodococcus_agglutinans_CCTCC_AB2014297_T	170_Rhodococcus_sp._06-156-4	19.7	[17.5 - 22.1%]	0.2228	0
__001_Rhodococcus_agglutinans_CCTCC_AB2014297_T	171_Rhodococcus_sp._06-156-4a	19.8	[17.6 - 22.2%]	0.2226	0
__001_Rhodococcus_agglutinans_CCTCC_AB2014297_T	172_Rhodococcus_sp._06-156-4C	19.8	[17.6 - 22.2%]	0.2226	0
__001_Rhodococcus_agglutinans_CCTCC_AB2014297_T	173_Rhodococcus_sp._06-221-2	19.5	[17.4 - 21.9%]	0.2249	0
__001_Rhodococcus_agglutinans_CCTCC_AB2014297_T	174_Rhodococcus_sp._06-235-1A	19.7	[17.5 - 22.1%]	0.2235	0
__001_Rhodococcus_agglutinans_CCTCC_AB2014297_T	175_Rhodococcus_sp._06-412-2B	19.3	[17.1 - 21.7%]	0.2281	0
__001_Rhodococcus_agglutinans_CCTCC_AB2014297_T	176_Rhodococcus_sp._06-412-2C	19.3	[17.1 - 21.7%]	0.228	0
__001_Rhodococcus_agglutinans_CCTCC_AB2014297_T	177_Rhodococcus_sp._06-418-1B	19.9	[17.7 - 22.3%]	0.2209	0
__001_Rhodococcus_agglutinans_CCTCC_AB2014297_T	178_Rhodococcus_sp._06-418-5	19.7	[17.5 - 22.1%]	0.2234	0
__001_Rhodococcus_agglutinans_CCTCC_AB2014297_T	179_Rhodococcus_sp._06-462-5	19.4	[17.2 - 21.8%]	0.2268	0
__001_Rhodococcus_agglutinans_CCTCC_AB2014297_T	180_Rhodococcus_sp._06-469-3-2	19.7	[17.5 - 22.1%]	0.2231	0
__001_Rhodococcus_agglutinans_CCTCC_AB2014297_T	181_Rhodococcus_sp._06-470-2	19.6	[17.4 - 22%]	0.2241	0
__001_Rhodococcus_agglutinans_CCTCC_AB2014297_T	182_Rhodococcus_sp._06-621-2	19.8	[17.6 - 22.3%]	0.2214	0
__001_Rhodococcus_agglutinans_CCTCC_AB2014297_T	183_Rhodococcus_sp._1139	20.1	[17.9 - 22.5%]	0.2185	0
__001_Rhodococcus_agglutinans_CCTCC_AB2014297_T	184_Rhodococcus_sp._114MFTsu3.1	19.8	[17.6 - 22.2%]	0.2218	0
__001_Rhodococcus_agglutinans_CCTCC_AB2014297_T	185_Rhodococcus_sp._1163	19.2	[17 - 21.6%]	0.2291	0
__001_Rhodococcus_agglutinans_CCTCC_AB2014297_T	186_Rhodococcus_sp._1168	19.1	[16.9 - 21.4%]	0.2307	0
__001_Rhodococcus_agglutinans_CCTCC_AB2014297_T	187_Rhodococcus_sp._14-1411-2a	19.5	[17.3 - 21.9%]	0.2259	0
__001_Rhodococcus_agglutinans_CCTCC_AB2014297_T	188_Rhodococcus_sp._14-2470-1a	19.9	[17.7 - 22.3%]	0.2211	0
__001_Rhodococcus_agglutinans_CCTCC_AB2014297_T	189_Rhodococcus_sp._14-2470-1b	20.1	[17.9 - 22.5%]	0.2183	0
__001_Rhodococcus_agglutinans_CCTCC_AB2014297_T	190_Rhodococcus_sp._14-2483-1-1	19.5	[17.3 - 21.9%]	0.2255	0
__001_Rhodococcus_agglutinans_CCTCC_AB2014297_T	191_Rhodococcus_sp._14-2483-1-2	19.7	[17.5 - 22.1%]	0.2235	0
__001_Rhodococcus_agglutinans_CCTCC_AB2014297_T	192_Rhodococcus_sp._14-2496-1d	19.6	[17.4 - 22%]	0.2239	0
__001_Rhodococcus_agglutinans_CCTCC_AB2014297_T	193_Rhodococcus_sp._14-2686-1-2	20.2	[18 - 22.6%]	0.2176	0
__001_Rhodococcus_agglutinans_CCTCC_AB2014297_T	194_Rhodococcus_sp._15-1154-1	19.9	[17.7 - 22.3%]	0.2204	0
__001_Rhodococcus_agglutinans_CCTCC_AB2014297_T	195_Rhodococcus_sp._15-1189-1-1a	20.2	[18 - 22.6%]	0.2173	0
__001_Rhodococcus_agglutinans_CCTCC_AB2014297_T	196_Rhodococcus_sp._15-2388-1-1a	19.9	[17.6 - 22.3%]	0.2214	0
__001_Rhodococcus_agglutinans_CCTCC_AB2014297_T	197_Rhodococcus_sp._15-649-1-2	19.8	[17.6 - 22.2%]	0.2224	0
__001_Rhodococcus_agglutinans_CCTCC_AB2014297_T	198_Rhodococcus_sp._15-649-2-2	19.4	[17.2 - 21.8%]	0.2264	0
__001_Rhodococcus_agglutinans_CCTCC_AB2014297_T	199_Rhodococcus_sp._15-725-2-2b	19.7	[17.5 - 22.1%]	0.223	0
__001_Rhodococcus_agglutinans_CCTCC_AB2014297_T	200_Rhodococcus_sp._164Chir2E	19.9	[17.7 - 22.3%]	0.2209	0
__001_Rhodococcus_agglutinans_CCTCC_AB2014297_T	201_Rhodococcus_sp._29MFTsu3.1	19.7	[17.5 - 22.1%]	0.2227	0
__001_Rhodococcus_agglutinans_CCTCC_AB2014297_T	202_Rhodococcus_sp._2G	20.5	[18.2 - 22.9%]	0.2146	0
__001_Rhodococcus_agglutinans_CCTCC_AB2014297_T	203_Rhodococcus_sp._311R	19.8	[17.6 - 22.2%]	0.2217	0
__001_Rhodococcus_agglutinans_CCTCC_AB2014297_T	204_Rhodococcus_sp._4J2A2	19.6	[17.4 - 22%]	0.224	0
__001_Rhodococcus_agglutinans_CCTCC_AB2014297_T	205_Rhodococcus_sp._66b	20	[17.8 - 22.4%]	0.2201	0
__001_Rhodococcus_agglutinans_CCTCC_AB2014297_T	206_Rhodococcus_sp._852002-51564_SCH6189132-a	20.3	[18.1 - 22.7%]	0.2163	0
__001_Rhodococcus_agglutinans_CCTCC_AB2014297_T	207_Rhodococcus_sp._ACPA1	20.4	[18.1 - 22.8%]	0.2158	0
__001_Rhodococcus_agglutinans_CCTCC_AB2014297_T	208_Rhodococcus_sp._ACPA4	19.9	[17.7 - 22.3%]	0.2213	0
__001_Rhodococcus_agglutinans_CCTCC_AB2014297_T	209_Rhodococcus_sp._ACS1	20.5	[18.3 - 22.9%]	0.214	0
__001_Rhodococcus_agglutinans_CCTCC_AB2014297_T	210_Rhodococcus_sp._AD45	19.7	[17.5 - 22.1%]	0.2233	0
__001_Rhodococcus_agglutinans_CCTCC_AB2014297_T	211_Rhodococcus_sp._ADH	19.7	[17.5 - 22.1%]	0.2228	0
__001_Rhodococcus_agglutinans_CCTCC_AB2014297_T	212_Rhodococcus_sp._AJR001	20	[17.8 - 22.4%]	0.2194	0
__001_Rhodococcus_agglutinans_CCTCC_AB2014297_T	213_Rhodococcus_sp._ARP2	20	[17.8 - 22.4%]	0.2202	0
__001_Rhodococcus_agglutinans_CCTCC_AB2014297_T	214_Rhodococcus_sp._AW25M09	19.6	[17.4 - 22%]	0.2248	0
__001_Rhodococcus_agglutinans_CCTCC_AB2014297_T	215_Rhodococcus_sp._B7740	19.6	[17.4 - 22%]	0.2239	0
__001_Rhodococcus_agglutinans_CCTCC_AB2014297_T	216_Rhodococcus_sp._BH4	20	[17.8 - 22.4%]	0.2195	0
__001_Rhodococcus_agglutinans_CCTCC_AB2014297_T	217_Rhodococcus_sp._BUPNP1	20.5	[18.3 - 22.9%]	0.2141	0
__001_Rhodococcus_agglutinans_CCTCC_AB2014297_T	218_Rhodococcus_sp._Chr-9	20.4	[18.2 - 22.8%]	0.2154	0
__001_Rhodococcus_agglutinans_CCTCC_AB2014297_T	219_Rhodococcus_sp._CUA-806	19.4	[17.2 - 21.8%]	0.2263	0
__001_Rhodococcus_agglutinans_CCTCC_AB2014297_T	220_Rhodococcus_sp._D-1	19.9	[17.7 - 22.3%]	0.2211	0
__001_Rhodococcus_agglutinans_CCTCC_AB2014297_T	221_Rhodococcus_sp._DK17	20.5	[18.3 - 23%]	0.2138	0
__001_Rhodococcus_agglutinans_CCTCC_AB2014297_T	222_Rhodococcus_sp._EPR-134	20.2	[18 - 22.6%]	0.2174	0
__001_Rhodococcus_agglutinans_CCTCC_AB2014297_T	223_Rhodococcus_sp._EPR-147	19.8	[17.6 - 22.2%]	0.2219	0
__001_Rhodococcus_agglutinans_CCTCC_AB2014297_T	224_Rhodococcus_sp._EPR-157	19.2	[17.1 - 21.6%]	0.2286	0
__001_Rhodococcus_agglutinans_CCTCC_AB2014297_T	225_Rhodococcus_sp._EPR-279	19.8	[17.6 - 22.2%]	0.2225	0
__001_Rhodococcus_agglutinans_CCTCC_AB2014297_T	226_Rhodococcus_sp._EsD8	20.8	[18.6 - 23.2%]	0.2111	0
__001_Rhodococcus_agglutinans_CCTCC_AB2014297_T	227_Rhodococcus_sp._H-CA8f	20	[17.8 - 22.4%]	0.2193	0
__001_Rhodococcus_agglutinans_CCTCC_AB2014297_T	228_Rhodococcus_sp._HS-D2	20.6	[18.4 - 23%]	0.2133	0
__001_Rhodococcus_agglutinans_CCTCC_AB2014297_T	229_Rhodococcus_sp._JG-3	19.6	[17.4 - 22%]	0.2243	0
__001_Rhodococcus_agglutinans_CCTCC_AB2014297_T	230_Rhodococcus_sp._JVH1	20.4	[18.2 - 22.8%]	0.2156	0
__001_Rhodococcus_agglutinans_CCTCC_AB2014297_T	231_Rhodococcus_sp._KB6	19.9	[17.7 - 22.3%]	0.2211	0
__001_Rhodococcus_agglutinans_CCTCC_AB2014297_T	232_Rhodococcus_sp._LB1	20.5	[18.2 - 22.9%]	0.2148	0
__001_Rhodococcus_agglutinans_CCTCC_AB2014297_T	233_Rhodococcus_sp._Leaf225	19.8	[17.6 - 22.2%]	0.2222	0
__001_Rhodococcus_agglutinans_CCTCC_AB2014297_T	234_Rhodococcus_sp._Leaf233	19.6	[17.4 - 21.9%]	0.2248	0
__001_Rhodococcus_agglutinans_CCTCC_AB2014297_T	235_Rhodococcus_sp._Leaf247	19.8	[17.6 - 22.2%]	0.2223	0
__001_Rhodococcus_agglutinans_CCTCC_AB2014297_T	236_Rhodococcus_sp._Leaf258	19.8	[17.6 - 22.2%]	0.2221	0
__001_Rhodococcus_agglutinans_CCTCC_AB2014297_T	237_Rhodococcus_sp._Leaf278	19.5	[17.3 - 21.8%]	0.226	0
__001_Rhodococcus_agglutinans_CCTCC_AB2014297_T	238_Rhodococcus_sp._Leaf7	19.8	[17.6 - 22.2%]	0.2223	0
__001_Rhodococcus_agglutinans_CCTCC_AB2014297_T	239_Rhodococcus_sp._M8	20.7	[18.5 - 23.1%]	0.2121	0
__001_Rhodococcus_agglutinans_CCTCC_AB2014297_T	240_Rhodococcus_sp._MEB064	19.7	[17.5 - 22.1%]	0.2235	0
__001_Rhodococcus_agglutinans_CCTCC_AB2014297_T	241_Rhodococcus_sp._MTM3W5.2	21.4	[19.1 - 23.8%]	0.2054	0
__001_Rhodococcus_agglutinans_CCTCC_AB2014297_T	242_Rhodococcus_sp._NCIMB_12038	20.5	[18.3 - 22.9%]	0.2145	0
__001_Rhodococcus_agglutinans_CCTCC_AB2014297_T	243_Rhodococcus_sp._OK270	21.3	[19.1 - 23.7%]	0.2059	0
__001_Rhodococcus_agglutinans_CCTCC_AB2014297_T	244_Rhodococcus_sp._OK302	20	[17.8 - 22.4%]	0.2196	0
__001_Rhodococcus_agglutinans_CCTCC_AB2014297_T	245_Rhodococcus_sp._P14	20.9	[18.7 - 23.4%]	0.2097	0
__001_Rhodococcus_agglutinans_CCTCC_AB2014297_T	246_Rhodococcus_sp._P27	19.9	[17.7 - 22.3%]	0.2206	0
__001_Rhodococcus_agglutinans_CCTCC_AB2014297_T	247_Rhodococcus_sp._P52	20.4	[18.1 - 22.8%]	0.2157	0
__001_Rhodococcus_agglutinans_CCTCC_AB2014297_T	248_Rhodococcus_sp._PBTS_1	20.1	[17.9 - 22.5%]	0.2185	0
__001_Rhodococcus_agglutinans_CCTCC_AB2014297_T	249_Rhodococcus_sp._PBTS_2	19.5	[17.3 - 21.9%]	0.2253	0
__001_Rhodococcus_agglutinans_CCTCC_AB2014297_T	250_Rhodococcus_sp._PML026	19.7	[17.5 - 22.1%]	0.2234	0
__001_Rhodococcus_agglutinans_CCTCC_AB2014297_T	251_Rhodococcus_sp._R1101	21.2	[18.9 - 23.6%]	0.2075	0
__001_Rhodococcus_agglutinans_CCTCC_AB2014297_T	252_Rhodococcus_sp._RD6.2	21.6	[19.3 - 24%]	0.2035	0
__001_Rhodococcus_agglutinans_CCTCC_AB2014297_T	253_Rhodococcus_sp._RS1C4	19.7	[17.5 - 22.1%]	0.2234	0
__001_Rhodococcus_agglutinans_CCTCC_AB2014297_T	254_Rhodococcus_sp._SC4	20.4	[18.2 - 22.8%]	0.215	0
__001_Rhodococcus_agglutinans_CCTCC_AB2014297_T	255_Rhodococcus_sp._UNC23MFCrub1.1	19.7	[17.5 - 22.1%]	0.2231	0
__001_Rhodococcus_agglutinans_CCTCC_AB2014297_T	256_Rhodococcus_sp._UNC363MFTsu5.1	21.6	[19.4 - 24.1%]	0.2029	0
__001_Rhodococcus_agglutinans_CCTCC_AB2014297_T	257_Rhodococcus_sp._WB1	20.7	[18.5 - 23.2%]	0.2119	0
__001_Rhodococcus_agglutinans_CCTCC_AB2014297_T	258_Rhodococcus_sp._WMMA185	20.1	[17.9 - 22.5%]	0.2187	0
__001_Rhodococcus_agglutinans_CCTCC_AB2014297_T	259_Rhodococcus_sp._WWJCD1	19.6	[17.4 - 22%]	0.2246	0
__001_Rhodococcus_agglutinans_CCTCC_AB2014297_T	260_Rhodococcus_sp._YH3-3_	20.3	[18.1 - 22.7%]	0.2165	0
__001_Rhodococcus_agglutinans_CCTCC_AB2014297_T	261_Rhodococcus_sp._YL-0	20.1	[17.8 - 22.5%]	0.2192	0
__001_Rhodococcus_agglutinans_CCTCC_AB2014297_T	262_Rhodococcus_sp._YL-1	20.1	[17.9 - 22.6%]	0.2182	0
__001_Rhodococcus_agglutinans_CCTCC_AB2014297_T	263_Rhodococcus_triatomae_DSM_44892_T	20.5	[18.2 - 22.9%]	0.2148	0
__001_Rhodococcus_agglutinans_CCTCC_AB2014297_T	264_Rhodococcus_triatomae_BKS_15-14	21.3	[19 - 23.7%]	0.2066	0
__001_Rhodococcus_agglutinans_CCTCC_AB2014297_T	266_Rhodococcus_tukisamuensis_JCM_11308_T	21.9	[19.6 - 24.3%]	0.2004	0
__001_Rhodococcus_agglutinans_CCTCC_AB2014297_T	268_Rhodococcus_wratislaviensis_IFP_2016	20.9	[18.7 - 23.4%]	0.2097	0
__001_Rhodococcus_agglutinans_CCTCC_AB2014297_T	269_Rhodococcus_wratislaviensis_NBRC_100605_T	20.4	[18.2 - 22.9%]	0.2149	0
__001_Rhodococcus_agglutinans_CCTCC_AB2014297_T	270_Rhodococcus_yunnanensis_NBRC_103083_T	19.9	[17.7 - 22.3%]	0.2211	0
__001_Rhodococcus_agglutinans_CCTCC_AB2014297_T	271_Rhodococcus_zopfii_NBRC_100606_-_JCM_9919_T	20.7	[18.5 - 23.1%]	0.2121	0
__002_Rhodococcus_baikonurensis_JCM_18801	__003_Rhodococcus_biphenylivorans_TG9_T	20.2	[18 - 22.6%]	0.2175	0
__002_Rhodococcus_baikonurensis_JCM_18801	__004_Rhodococcus_coprophilus_NCTC_10994_T	19.7	[17.5 - 22.1%]	0.2232	0
__002_Rhodococcus_baikonurensis_JCM_18801	__005_Rhodococcus_erythropolis_S-43	61.9	[59 - 64.7%]	0.0484	58.48
__002_Rhodococcus_baikonurensis_JCM_18801	__006_Rhodococcus_erythropolis_AV96	62.3	[59.4 - 65.1%]	0.0477	59.67
__002_Rhodococcus_baikonurensis_JCM_18801	__007_Rhodococcus_erythropolis_JCM_3201_T	62.1	[59.2 - 64.9%]	0.0481	58.97
__002_Rhodococcus_baikonurensis_JCM_18801	__008_Rhodococcus_erythropolis_NCTC8036	62.2	[59.4 - 65%]	0.0478	59.5
__002_Rhodococcus_baikonurensis_JCM_18801	__009_Rhodococcus_erythropolis_ATCC_15903	86.5	[83.9 - 88.7%]	0.016	94.43
__002_Rhodococcus_baikonurensis_JCM_18801	__010_Rhodococcus_erythropolis_B7g	87.4	[84.8 - 89.5%]	0.015	94.81
__002_Rhodococcus_baikonurensis_JCM_18801	__011_Rhodococcus_erythropolis_JCM_9803	83.9	[81.1 - 86.4%]	0.0188	93.15
__002_Rhodococcus_baikonurensis_JCM_18801	__012_Rhodococcus_erythropolis_JCM_9804	84.3	[81.5 - 86.7%]	0.0184	93.36
__002_Rhodococcus_baikonurensis_JCM_18801	__013_Rhodococcus_erythropolis_JCM_9805	86.8	[84.2 - 89%]	0.0156	94.58
__002_Rhodococcus_baikonurensis_JCM_18801	__014_Rhodococcus_fascians_LMG_3623_T	20.2	[18 - 22.6%]	0.2178	0
__002_Rhodococcus_baikonurensis_JCM_18801	__015_Rhodococcus_globerulus_WS3306	24.8	[22.4 - 27.2%]	0.1759	0.01
__002_Rhodococcus_baikonurensis_JCM_18801	__016_Rhodococcus_gordoniae_NCTC13296_T	20	[17.8 - 22.4%]	0.2194	0
__002_Rhodococcus_baikonurensis_JCM_18801	__017_Rhodococcus_hoagii_NCTC1621	20.2	[18 - 22.7%]	0.2171	0
__002_Rhodococcus_baikonurensis_JCM_18801	__018_Rhodococcus_hoagii_NCTC5650	20.2	[18 - 22.7%]	0.217	0
__002_Rhodococcus_baikonurensis_JCM_18801	__019_Rhodococcus_hoagii_MET	88.9	[86.4 - 90.9%]	0.0134	95.4
__002_Rhodococcus_baikonurensis_JCM_18801	__020_Rhodococcus_hoagii_UBA6654	20.1	[17.9 - 22.5%]	0.2189	0
__002_Rhodococcus_baikonurensis_JCM_18801	__021_Rhodococcus_hoagii_DSSKP-R-001	20.3	[18.1 - 22.7%]	0.2164	0
__002_Rhodococcus_baikonurensis_JCM_18801	__022_Rhodococcus_opacus_DSM_44186	20.9	[18.7 - 23.3%]	0.2102	0
__002_Rhodococcus_baikonurensis_JCM_18801	__023_Rhodococcus_opacus_ATCC_51882_T	21.1	[18.8 - 23.5%]	0.2086	0
__002_Rhodococcus_baikonurensis_JCM_18801	__024_Rhodococcus_opacus_R7	20.8	[18.6 - 23.2%]	0.2112	0
__002_Rhodococcus_baikonurensis_JCM_18801	__025_Rhodococcus_pyridinivorans_YF3	20.3	[18 - 22.7%]	0.2169	0
__002_Rhodococcus_baikonurensis_JCM_18801	__026_Rhodococcus_pyridinivorans_ZKA49	20.2	[17.9 - 22.6%]	0.218	0
__002_Rhodococcus_baikonurensis_JCM_18801	__027_Rhodococcus_pyridinivorans_ZKA33	20.4	[18.2 - 22.8%]	0.2151	0
__002_Rhodococcus_baikonurensis_JCM_18801	__028_Rhodococcus_qingshengii_TUHH-12	87.1	[84.5 - 89.3%]	0.0153	94.68
__002_Rhodococcus_baikonurensis_JCM_18801	__029_Rhodococcus_qingshengii_S-E5	23.2	[20.9 - 25.6%]	0.1887	0
__002_Rhodococcus_baikonurensis_JCM_18801	__030_Rhodococcus_qingshengii_S10	87.4	[84.8 - 89.5%]	0.015	94.81
__002_Rhodococcus_baikonurensis_JCM_18801	__031_Rhodococcus_rhodochrous_NCTC_630	20.4	[18.2 - 22.8%]	0.215	0
__002_Rhodococcus_baikonurensis_JCM_18801	__032_Rhodococcus_ruber_YC-YT1	20	[17.8 - 22.4%]	0.2201	0
__002_Rhodococcus_baikonurensis_JCM_18801	__033_Rhodococcus_ruber_OA1	20	[17.8 - 22.4%]	0.2196	0
__002_Rhodococcus_baikonurensis_JCM_18801	__034_Rhodococcus_sp._PMG_090	20.7	[18.5 - 23.2%]	0.2119	0
__002_Rhodococcus_baikonurensis_JCM_18801	__035_Rhodococcus_sp._PMG_094	20.8	[18.6 - 23.2%]	0.211	0
__002_Rhodococcus_baikonurensis_JCM_18801	__036_Rhodococcus_sp._PMG_254	24.6	[22.3 - 27.1%]	0.1769	0.01
__002_Rhodococcus_baikonurensis_JCM_18801	__037_Rhodococcus_sp._PMG_236	19.8	[17.6 - 22.2%]	0.2223	0
__002_Rhodococcus_baikonurensis_JCM_18801	__038_Rhodococcus_sp._PMG_093	35	[32.5 - 37.5%]	0.1184	0.65
__002_Rhodococcus_baikonurensis_JCM_18801	__039_Rhodococcus_sp._PMG_084	21.6	[19.4 - 24.1%]	0.2027	0
__002_Rhodococcus_baikonurensis_JCM_18801	__040_Rhodococcus_sp._PMG_126	25.2	[22.9 - 27.7%]	0.1728	0.01
__002_Rhodococcus_baikonurensis_JCM_18801	__041_Rhodococcus_sp._PMG_259	21	[18.8 - 23.5%]	0.2089	0
__002_Rhodococcus_baikonurensis_JCM_18801	__042_Rhodococcus_sp._1R11	20.4	[18.2 - 22.9%]	0.215	0
__002_Rhodococcus_baikonurensis_JCM_18801	__043_Rhodococcus_sp._ABRD24	20.8	[18.6 - 23.2%]	0.2111	0
__002_Rhodococcus_baikonurensis_JCM_18801	__044_Rhodococcus_sp._AG1013	20.7	[18.5 - 23.1%]	0.2124	0
__002_Rhodococcus_baikonurensis_JCM_18801	__045_Rhodococcus_sp._AQ5-07	61.7	[58.8 - 64.5%]	0.0487	57.89
__002_Rhodococcus_baikonurensis_JCM_18801	__046_Rhodococcus_sp._BS-15	20.8	[18.6 - 23.3%]	0.2108	0
__002_Rhodococcus_baikonurensis_JCM_18801	__047_Rhodococcus_sp._C9-28	20.7	[18.5 - 23.1%]	0.212	0
__002_Rhodococcus_baikonurensis_JCM_18801	__048_Rhodococcus_sp._Eu-32	20.6	[18.3 - 23%]	0.2137	0
__002_Rhodococcus_baikonurensis_JCM_18801	__049_Rhodococcus_sp._HA99	20.6	[18.4 - 23%]	0.2135	0
__002_Rhodococcus_baikonurensis_JCM_18801	__050_Rhodococcus_sp._IITR03	20.6	[18.4 - 23%]	0.2132	0
__002_Rhodococcus_baikonurensis_JCM_18801	__051_Rhodococcus_sp._JCM_3009	22.8	[20.5 - 25.3%]	0.1919	0
__002_Rhodococcus_baikonurensis_JCM_18801	__052_Rhodococcus_sp._JCM_9791	20.9	[18.7 - 23.3%]	0.2099	0
__002_Rhodococcus_baikonurensis_JCM_18801	__053_Rhodococcus_sp._JCM_9793	21.1	[18.8 - 23.5%]	0.2083	0
__002_Rhodococcus_baikonurensis_JCM_18801	__054_Rhodococcus_sp._KBS0724	25.1	[22.8 - 27.6%]	0.1732	0.01
__002_Rhodococcus_baikonurensis_JCM_18801	__055_Rhodococcus_sp._KBW08	54.2	[51.5 - 56.9%]	0.0625	32.34
__002_Rhodococcus_baikonurensis_JCM_18801	__056_Rhodococcus_sp._LHW50502	20.8	[18.6 - 23.2%]	0.2114	0
__002_Rhodococcus_baikonurensis_JCM_18801	__057_Rhodococcus_sp._LHW51113	20.6	[18.4 - 23%]	0.2131	0
__002_Rhodococcus_baikonurensis_JCM_18801	__058_Rhodococcus_sp._LP_11_YM	61.7	[58.8 - 64.5%]	0.0488	57.73
__002_Rhodococcus_baikonurensis_JCM_18801	__059_Rhodococcus_sp._LP_3_YM	61.7	[58.8 - 64.5%]	0.0488	57.74
__002_Rhodococcus_baikonurensis_JCM_18801	__060_Rhodococcus_sp._NEAU-CX67	20.6	[18.4 - 23%]	0.2133	0
__002_Rhodococcus_baikonurensis_JCM_18801	__061_Rhodococcus_sp._NJ-530	86.7	[84.1 - 89%]	0.0157	94.55
__002_Rhodococcus_baikonurensis_JCM_18801	__062_Rhodococcus_sp._OK269	20.1	[17.9 - 22.5%]	0.2191	0
__002_Rhodococcus_baikonurensis_JCM_18801	__063_Rhodococcus_sp._OK551	24.7	[22.4 - 27.2%]	0.1765	0.01
__002_Rhodococcus_baikonurensis_JCM_18801	__064_Rhodococcus_sp._P1Y	20	[17.8 - 22.5%]	0.2192	0
__002_Rhodococcus_baikonurensis_JCM_18801	__065_Rhodococcus_sp._PAMC28705	20.1	[17.9 - 22.5%]	0.2182	0
__002_Rhodococcus_baikonurensis_JCM_18801	__066_Rhodococcus_sp._PAMC28707	20.1	[17.9 - 22.5%]	0.2182	0
__002_Rhodococcus_baikonurensis_JCM_18801	__067_Rhodococcus_sp._Q1	19.8	[17.6 - 22.2%]	0.2226	0
__002_Rhodococcus_baikonurensis_JCM_18801	__068_Rhodococcus_sp._R04	19.8	[17.6 - 22.2%]	0.2221	0
__002_Rhodococcus_baikonurensis_JCM_18801	__069_Rhodococcus_sp._SBT000017	21.7	[19.4 - 24.1%]	0.2025	0
__002_Rhodococcus_baikonurensis_JCM_18801	__070_Rhodococcus_sp._SMB37	20	[17.8 - 22.4%]	0.2202	0
__002_Rhodococcus_baikonurensis_JCM_18801	__071_Rhodococcus_sp._X156	19.6	[17.4 - 22%]	0.2245	0
__002_Rhodococcus_baikonurensis_JCM_18801	__072_Rhodococcus_wratislaviensis_WS3308	20.6	[18.4 - 23%]	0.2134	0
__002_Rhodococcus_baikonurensis_JCM_18801	__073_Rhodococcus_wratislaviensis_NCTC_13229	20.6	[18.4 - 23%]	0.2133	0
__002_Rhodococcus_baikonurensis_JCM_18801	__074_Rhodococcus_wratislaviensis_C31-06	20.4	[18.2 - 22.9%]	0.2149	0
__002_Rhodococcus_baikonurensis_JCM_18801	00001_Rhodococcus_hoagii_DSSKP-R-001	20.3	[18.1 - 22.7%]	0.2164	0
__002_Rhodococcus_baikonurensis_JCM_18801	00002_Rhodococcus_opacus_04-OD7	20.6	[18.3 - 23%]	0.2138	0
__002_Rhodococcus_baikonurensis_JCM_18801	00003_Rhodococcus_qingshengii_djl-6-2	88.5	[86 - 90.6%]	0.0138	95.25
__002_Rhodococcus_baikonurensis_JCM_18801	00004_Rhodococcus_rhodochrous_EP4	20.1	[17.9 - 22.5%]	0.2185	0
__002_Rhodococcus_baikonurensis_JCM_18801	00005_Rhodococcus_ruber_SD3	20	[17.8 - 22.4%]	0.2198	0
__002_Rhodococcus_baikonurensis_JCM_18801	00006_Rhodococcus_sp_AD45-ID	24.5	[22.2 - 27%]	0.1777	0.01
__002_Rhodococcus_baikonurensis_JCM_18801	00007_Rhodococcus_sp_Br-6	20.2	[18 - 22.6%]	0.2177	0
__002_Rhodococcus_baikonurensis_JCM_18801	00008_Rhodococcus_sp_ENV425	20.2	[18 - 22.6%]	0.2174	0
__002_Rhodococcus_baikonurensis_JCM_18801	00009_Rhodococcus_sp_OK519	20.4	[18.2 - 22.8%]	0.2156	0
__002_Rhodococcus_baikonurensis_JCM_18801	00010_Rhodococcus_sp_OK611	20.8	[18.5 - 23.2%]	0.2115	0
__002_Rhodococcus_baikonurensis_JCM_18801	00011_Rhodococcus_sp_S2-17	20.6	[18.4 - 23.1%]	0.2129	0
__002_Rhodococcus_baikonurensis_JCM_18801	00012_Rhodococcus_sp_SAORIC-690	19.5	[17.3 - 21.9%]	0.2259	0
__002_Rhodococcus_baikonurensis_JCM_18801	000_Nocardia_brasiliensis_ATCC_700358_OUTGROUP	20.9	[18.7 - 23.3%]	0.21	0
__002_Rhodococcus_baikonurensis_JCM_18801	001_Rhodococcus_aetherivorans_BCP1	20	[17.8 - 22.4%]	0.2194	0
__002_Rhodococcus_baikonurensis_JCM_18801	002_Rhodococcus_aetherivorans_IcdP1	19.9	[17.7 - 22.3%]	0.2208	0
__002_Rhodococcus_baikonurensis_JCM_18801	005_Rhodococcus_corynebacterioides_NBRC_14404_T	20.5	[18.3 - 22.9%]	0.2143	0
__002_Rhodococcus_baikonurensis_JCM_18801	006_Rhodococcus_defluvii_Ca11_T	20.6	[18.4 - 23%]	0.2131	0
__002_Rhodococcus_baikonurensis_JCM_18801	007_Rhodococcus_enclensis_23b-28	79.1	[76.2 - 81.8%]	0.0244	89.9
__002_Rhodococcus_baikonurensis_JCM_18801	009_Rhodococcus_erythropolis_NRRL_B-16532	79.4	[76.4 - 82%]	0.0241	90.09
__002_Rhodococcus_baikonurensis_JCM_18801	010_Rhodococcus_erythropolis_JCM_6824	87	[84.5 - 89.2%]	0.0154	94.67
__002_Rhodococcus_baikonurensis_JCM_18801	011_Rhodococcus_erythropolis_BG43	62.3	[59.4 - 65.1%]	0.0478	59.58
__002_Rhodococcus_baikonurensis_JCM_18801	012_Rhodococcus_erythropolis_CAS922i	86.5	[83.9 - 88.8%]	0.0159	94.45
__002_Rhodococcus_baikonurensis_JCM_18801	013_Rhodococcus_erythropolis_NSX2	62.1	[59.2 - 64.9%]	0.0481	59.05
__002_Rhodococcus_baikonurensis_JCM_18801	014_Rhodococcus_erythropolis_MI2	62.3	[59.4 - 65.1%]	0.0477	59.79
__002_Rhodococcus_baikonurensis_JCM_18801	015_Rhodococcus_erythropolis_VSD3	61.8	[58.9 - 64.5%]	0.0486	58
__002_Rhodococcus_baikonurensis_JCM_18801	016_Rhodococcus_erythropolis_IEGM_267	87.4	[84.9 - 89.6%]	0.0149	94.83
__002_Rhodococcus_baikonurensis_JCM_18801	017_Rhodococcus_erythropolis_1159	61.8	[58.9 - 64.6%]	0.0485	58.21
__002_Rhodococcus_baikonurensis_JCM_18801	018_Rhodococcus_erythropolis_ACN1	53.9	[51.2 - 56.6%]	0.0632	31.12
__002_Rhodococcus_baikonurensis_JCM_18801	019_Rhodococcus_erythropolis_CCM2595	62.3	[59.4 - 65.1%]	0.0477	59.75
__002_Rhodococcus_baikonurensis_JCM_18801	020_Rhodococcus_erythropolis_DN1	62.6	[59.7 - 65.4%]	0.0472	60.58
__002_Rhodococcus_baikonurensis_JCM_18801	022_Rhodococcus_erythropolis_PR4_-_NBRC_100887	62.7	[59.8 - 65.5%]	0.0471	60.91
__002_Rhodococcus_baikonurensis_JCM_18801	023_Rhodococcus_erythropolis_R138	62.2	[59.3 - 65%]	0.0479	59.28
__002_Rhodococcus_baikonurensis_JCM_18801	024_Rhodococcus_erythropolis_SK121	84.4	[81.7 - 86.8%]	0.0183	93.43
__002_Rhodococcus_baikonurensis_JCM_18801	025_Rhodococcus_erythropolis_XP	62.2	[59.3 - 65%]	0.0479	59.32
__002_Rhodococcus_baikonurensis_JCM_18801	026_Rhodococcus_fascians_A22b	20.1	[17.9 - 22.5%]	0.2188	0
__002_Rhodococcus_baikonurensis_JCM_18801	027_Rhodococcus_fascians_F7	20.3	[18.1 - 22.7%]	0.2161	0
__002_Rhodococcus_baikonurensis_JCM_18801	028_Rhodococcus_fascians_15-508-1b	20.5	[18.3 - 22.9%]	0.2144	0
__002_Rhodococcus_baikonurensis_JCM_18801	029_Rhodococcus_fascians_14-2632-D2	20.5	[18.3 - 22.9%]	0.2145	0
__002_Rhodococcus_baikonurensis_JCM_18801	030_Rhodococcus_fascians_14-2632c-1	20.5	[18.3 - 22.9%]	0.2144	0
__002_Rhodococcus_baikonurensis_JCM_18801	031_Rhodococcus_fascians_B3	20.5	[18.3 - 22.9%]	0.2145	0
__002_Rhodococcus_baikonurensis_JCM_18801	032_Rhodococcus_fascians_A2	20.5	[18.3 - 22.9%]	0.2144	0
__002_Rhodococcus_baikonurensis_JCM_18801	033_Rhodococcus_fascians_02-815	20	[17.8 - 22.4%]	0.2197	0
__002_Rhodococcus_baikonurensis_JCM_18801	034_Rhodococcus_fascians_02-816c	20	[17.8 - 22.4%]	0.2194	0
__002_Rhodococcus_baikonurensis_JCM_18801	035_Rhodococcus_fascians_04-516	20.2	[18 - 22.6%]	0.2179	0
__002_Rhodococcus_baikonurensis_JCM_18801	036_Rhodococcus_fascians_05-339-1	20.4	[18.2 - 22.8%]	0.215	0
__002_Rhodococcus_baikonurensis_JCM_18801	037_Rhodococcus_fascians_05-561-1	20.2	[18 - 22.6%]	0.2172	0
__002_Rhodococcus_baikonurensis_JCM_18801	038_Rhodococcus_fascians_A21d2	20.4	[18.1 - 22.8%]	0.2159	0
__002_Rhodococcus_baikonurensis_JCM_18801	039_Rhodococcus_fascians_A25f	20.3	[18.1 - 22.7%]	0.2167	0
__002_Rhodococcus_baikonurensis_JCM_18801	040_Rhodococcus_fascians_A3b	20.3	[18 - 22.7%]	0.217	0
__002_Rhodococcus_baikonurensis_JCM_18801	041_Rhodococcus_fascians_A44A	20.2	[18 - 22.6%]	0.2178	0
__002_Rhodococcus_baikonurensis_JCM_18801	042_Rhodococcus_fascians_A73a	20.1	[17.9 - 22.5%]	0.2184	0
__002_Rhodococcus_baikonurensis_JCM_18801	043_Rhodococcus_fascians_A76	20.6	[18.3 - 23%]	0.2137	0
__002_Rhodococcus_baikonurensis_JCM_18801	044_Rhodococcus_fascians_A78	20.3	[18.1 - 22.7%]	0.2166	0
__002_Rhodococcus_baikonurensis_JCM_18801	045_Rhodococcus_fascians_D188	20.7	[18.5 - 23.1%]	0.2123	0
__002_Rhodococcus_baikonurensis_JCM_18801	046_Rhodococcus_fascians_GIC26	20.5	[18.2 - 22.9%]	0.2147	0
__002_Rhodococcus_baikonurensis_JCM_18801	047_Rhodococcus_fascians_GIC36	20.8	[18.6 - 23.3%]	0.2107	0
__002_Rhodococcus_baikonurensis_JCM_18801	048_Rhodococcus_fascians_LMG_3602	20.9	[18.7 - 23.4%]	0.2097	0
__002_Rhodococcus_baikonurensis_JCM_18801	049_Rhodococcus_fascians_LMG_3605	20.5	[18.2 - 22.9%]	0.2147	0
__002_Rhodococcus_baikonurensis_JCM_18801	050_Rhodococcus_fascians_LMG_3616	20.8	[18.6 - 23.2%]	0.2111	0
__002_Rhodococcus_baikonurensis_JCM_18801	051_Rhodococcus_fascians_LMG_3625	20.2	[18 - 22.6%]	0.2177	0
__002_Rhodococcus_baikonurensis_JCM_18801	053_Rhodococcus_globerulus_NBRC_14531_T	24.7	[22.4 - 27.2%]	0.1763	0.01
__002_Rhodococcus_baikonurensis_JCM_18801	055_Rhodococcus_hoagii_DSM_20295_T	20.2	[18 - 22.6%]	0.2173	0
__002_Rhodococcus_baikonurensis_JCM_18801	056_Rhodococcus_hoagii_N1288	20.1	[17.9 - 22.5%]	0.2182	0
__002_Rhodococcus_baikonurensis_JCM_18801	057_Rhodococcus_hoagii_N1295	20.1	[17.9 - 22.6%]	0.2182	0
__002_Rhodococcus_baikonurensis_JCM_18801	058_Rhodococcus_hoagii_N1301	20.1	[17.9 - 22.5%]	0.2182	0
__002_Rhodococcus_baikonurensis_JCM_18801	059_Rhodococcus_hoagii_PAM1600	20.4	[18.1 - 22.8%]	0.2159	0
__002_Rhodococcus_baikonurensis_JCM_18801	060_Rhodococcus_hoagii_PAM1572	20.2	[18 - 22.6%]	0.2172	0
__002_Rhodococcus_baikonurensis_JCM_18801	061_Rhodococcus_hoagii_PAM1204	20.3	[18.1 - 22.7%]	0.2168	0
__002_Rhodococcus_baikonurensis_JCM_18801	062_Rhodococcus_hoagii_PAM1593	20.2	[18 - 22.6%]	0.2173	0
__002_Rhodococcus_baikonurensis_JCM_18801	063_Rhodococcus_hoagii_PAM2274	20.3	[18.1 - 22.7%]	0.2167	0
__002_Rhodococcus_baikonurensis_JCM_18801	064_Rhodococcus_hoagii_PAM1643	20.1	[17.9 - 22.5%]	0.2189	0
__002_Rhodococcus_baikonurensis_JCM_18801	065_Rhodococcus_hoagii_PAM1571	20.1	[17.9 - 22.5%]	0.2184	0
__002_Rhodococcus_baikonurensis_JCM_18801	066_Rhodococcus_hoagii_PAM2282	20.3	[18.1 - 22.7%]	0.2167	0
__002_Rhodococcus_baikonurensis_JCM_18801	067_Rhodococcus_hoagii_DSM_20307	20.2	[18 - 22.6%]	0.2178	0
__002_Rhodococcus_baikonurensis_JCM_18801	068_Rhodococcus_hoagii_PAM2276	20.3	[18.1 - 22.7%]	0.2165	0
__002_Rhodococcus_baikonurensis_JCM_18801	069_Rhodococcus_hoagii_PAM2288	20.2	[18 - 22.6%]	0.218	0
__002_Rhodococcus_baikonurensis_JCM_18801	070_Rhodococcus_hoagii_PAM2279	20.1	[17.9 - 22.5%]	0.2185	0
__002_Rhodococcus_baikonurensis_JCM_18801	071_Rhodococcus_hoagii_PAM2285	20.2	[17.9 - 22.6%]	0.218	0
__002_Rhodococcus_baikonurensis_JCM_18801	072_Rhodococcus_hoagii_PAM2287	20.2	[18 - 22.6%]	0.2174	0
__002_Rhodococcus_baikonurensis_JCM_18801	073_Rhodococcus_hoagii_PAM2012	20.2	[18 - 22.7%]	0.2171	0
__002_Rhodococcus_baikonurensis_JCM_18801	074_Rhodococcus_hoagii_PAM1354	20.2	[18 - 22.6%]	0.2178	0
__002_Rhodococcus_baikonurensis_JCM_18801	075_Rhodococcus_hoagii_PAM1271	20.2	[17.9 - 22.6%]	0.218	0
__002_Rhodococcus_baikonurensis_JCM_18801	076_Rhodococcus_hoagii_PAM1340	20.1	[17.9 - 22.5%]	0.2186	0
__002_Rhodococcus_baikonurensis_JCM_18801	077_Rhodococcus_hoagii_PAM1413	20.2	[18 - 22.6%]	0.2179	0
__002_Rhodococcus_baikonurensis_JCM_18801	078_Rhodococcus_hoagii_PAM1357	20.1	[17.9 - 22.5%]	0.219	0
__002_Rhodococcus_baikonurensis_JCM_18801	079_Rhodococcus_hoagii_PAM1496	20.2	[17.9 - 22.6%]	0.2181	0
__002_Rhodococcus_baikonurensis_JCM_18801	080_Rhodococcus_hoagii_PAM1216	20.2	[18 - 22.6%]	0.2174	0
__002_Rhodococcus_baikonurensis_JCM_18801	081_Rhodococcus_hoagii_PAM1475	20.2	[18 - 22.7%]	0.2171	0
__002_Rhodococcus_baikonurensis_JCM_18801	082_Rhodococcus_hoagii_PAM1422	20.2	[18 - 22.6%]	0.2179	0
__002_Rhodococcus_baikonurensis_JCM_18801	083_Rhodococcus_hoagii_PAM1533	20.2	[18 - 22.6%]	0.2179	0
__002_Rhodococcus_baikonurensis_JCM_18801	084_Rhodococcus_hoagii_PAM1557	20.2	[18 - 22.6%]	0.2178	0
__002_Rhodococcus_baikonurensis_JCM_18801	085_Rhodococcus_hoagii_PAM1637	20.2	[18 - 22.6%]	0.2174	0
__002_Rhodococcus_baikonurensis_JCM_18801	086_Rhodococcus_hoagii_103S	20.2	[18 - 22.6%]	0.2175	0
__002_Rhodococcus_baikonurensis_JCM_18801	087_Rhodococcus_hoagii_ATCC_33707	20.3	[18.1 - 22.7%]	0.2164	0
__002_Rhodococcus_baikonurensis_JCM_18801	088_Rhodococcus_hoagii_NBRC_101255_-_C_7	20.1	[17.9 - 22.6%]	0.2182	0
__002_Rhodococcus_baikonurensis_JCM_18801	089_Rhodococcus_imtechensis_RKJ300_=_JCM_13270_T	20.6	[18.4 - 23%]	0.2134	0
__002_Rhodococcus_baikonurensis_JCM_18801	090_Rhodococcus_jostii_8	21.2	[19 - 23.6%]	0.2069	0
__002_Rhodococcus_baikonurensis_JCM_18801	091_Rhodococcus_jostii_DSM_44719	20.9	[18.7 - 23.3%]	0.2103	0
__002_Rhodococcus_baikonurensis_JCM_18801	092_Rhodococcus_jostii_NBRC_16295_T	20.8	[18.5 - 23.2%]	0.2115	0
__002_Rhodococcus_baikonurensis_JCM_18801	093_Rhodococcus_jostii_RHA1	20.8	[18.5 - 23.2%]	0.2114	0
__002_Rhodococcus_baikonurensis_JCM_18801	094_Rhodococcus_koreensis_DSM_44498_T	20.8	[18.6 - 23.2%]	0.2109	0
__002_Rhodococcus_baikonurensis_JCM_18801	096_Rhodococcus_kroppenstedtii_DSM_44908_T	20.9	[18.6 - 23.3%]	0.2106	0
__002_Rhodococcus_baikonurensis_JCM_18801	097_Rhodococcus_kunmingensis_DSM_45001_T	20.4	[18.2 - 22.8%]	0.2152	0
__002_Rhodococcus_baikonurensis_JCM_18801	098_Rhodococcus_kyotonensis_KB10	20.3	[18.1 - 22.7%]	0.2163	0
__002_Rhodococcus_baikonurensis_JCM_18801	099_Rhodococcus_kyotonensis_JCM_23211_T	19.9	[17.7 - 22.3%]	0.2207	0
__002_Rhodococcus_baikonurensis_JCM_18801	100_Rhodococcus_maanshanensis_DSM_44675_T	20.5	[18.3 - 22.9%]	0.2144	0
__002_Rhodococcus_baikonurensis_JCM_18801	102_Rhodococcus_marinonascens_NBRC_14363_T	20.6	[18.3 - 23%]	0.2136	0
__002_Rhodococcus_baikonurensis_JCM_18801	103_Rhodococcus_opacus_NRRL_B-24011	62.5	[59.6 - 65.3%]	0.0474	60.25
__002_Rhodococcus_baikonurensis_JCM_18801	105_Rhodococcus_opacus_1CP	21	[18.8 - 23.4%]	0.2092	0
__002_Rhodococcus_baikonurensis_JCM_18801	106_Rhodococcus_opacus_B4	20.7	[18.5 - 23.2%]	0.2118	0
__002_Rhodococcus_baikonurensis_JCM_18801	107_Rhodococcus_opacus_M213	20.8	[18.6 - 23.3%]	0.2109	0
__002_Rhodococcus_baikonurensis_JCM_18801	108_Rhodococcus_opacus_PD630	20.8	[18.6 - 23.2%]	0.2109	0
__002_Rhodococcus_baikonurensis_JCM_18801	109_Rhodococcus_phenolicus_DSM_44812_T	20.2	[18 - 22.6%]	0.2177	0
__002_Rhodococcus_baikonurensis_JCM_18801	110_Rhodococcus_pyridinivorans_GF3	20.4	[18.1 - 22.8%]	0.2159	0
__002_Rhodococcus_baikonurensis_JCM_18801	111_Rhodococcus_pyridinivorans_DSM_44555_T	20.2	[18 - 22.6%]	0.2174	0
__002_Rhodococcus_baikonurensis_JCM_18801	112_Rhodococcus_pyridinivorans_AK37	20.1	[17.9 - 22.6%]	0.2182	0
__002_Rhodococcus_baikonurensis_JCM_18801	114_Rhodococcus_pyridinivorans_KG-16	19.9	[17.7 - 22.3%]	0.2209	0
__002_Rhodococcus_baikonurensis_JCM_18801	115_Rhodococcus_pyridinivorans_SB3094	20.2	[18 - 22.6%]	0.2178	0
__002_Rhodococcus_baikonurensis_JCM_18801	116_Rhodococcus_qingshengii_CW25	89.6	[87.2 - 91.6%]	0.0126	95.66
__002_Rhodococcus_baikonurensis_JCM_18801	117_Rhodococcus_qingshengii_JCM_15477_T	86.8	[84.2 - 89%]	0.0156	94.58
__002_Rhodococcus_baikonurensis_JCM_18801	118_Rhodococcus_qingshengii_CS98	88.8	[86.3 - 90.8%]	0.0135	95.36
__002_Rhodococcus_baikonurensis_JCM_18801	119_Rhodococcus_qingshengii_MK1	88.8	[86.3 - 90.8%]	0.0135	95.37
__002_Rhodococcus_baikonurensis_JCM_18801	120_Rhodococcus_qingshengii_BKS_20-40	87.6	[85.1 - 89.8%]	0.0147	94.92
__002_Rhodococcus_baikonurensis_JCM_18801	121_Rhodococcus_rhodnii_LMG_5362_T	20.8	[18.5 - 23.2%]	0.2114	0
__002_Rhodococcus_baikonurensis_JCM_18801	122_Rhodococcus_rhodnii_NBRC_100604_T	20.6	[18.4 - 23%]	0.2134	0
__002_Rhodococcus_baikonurensis_JCM_18801	123_Rhodococcus_rhodochrous_NRRL_B-1306	24.7	[22.4 - 27.2%]	0.1761	0.01
__002_Rhodococcus_baikonurensis_JCM_18801	124_Rhodococcus_rhodochrous_TRN71	20.2	[18 - 22.6%]	0.2176	0
__002_Rhodococcus_baikonurensis_JCM_18801	125_Rhodococcus_rhodochrous_DSM_43241_T	19.9	[17.7 - 22.3%]	0.2205	0
__002_Rhodococcus_baikonurensis_JCM_18801	126_Rhodococcus_rhodochrous_11Y	20.6	[18.3 - 23%]	0.2138	0
__002_Rhodococcus_baikonurensis_JCM_18801	127_Rhodococcus_rhodochrous_NCTC10210_T	20.1	[17.9 - 22.5%]	0.219	0
__002_Rhodococcus_baikonurensis_JCM_18801	128_Rhodococcus_rhodochrous_ATCC_17895	62.3	[59.5 - 65.1%]	0.0477	59.8
__002_Rhodococcus_baikonurensis_JCM_18801	129_Rhodococcus_rhodochrous_ATCC_21198	19.9	[17.7 - 22.3%]	0.2204	0
__002_Rhodococcus_baikonurensis_JCM_18801	130_Rhodococcus_rhodochrous_BKS6-46	20.1	[17.9 - 22.5%]	0.2188	0
__002_Rhodococcus_baikonurensis_JCM_18801	131_Rhodococcus_rhodochrous_J3	20	[17.8 - 22.4%]	0.2199	0
__002_Rhodococcus_baikonurensis_JCM_18801	132_Rhodococcus_rhodochrous_KG-21	19.8	[17.6 - 22.3%]	0.2214	0
__002_Rhodococcus_baikonurensis_JCM_18801	133_Rhodococcus_rhodochrous_NBRC_16069_T	19.9	[17.7 - 22.3%]	0.2206	0
__002_Rhodococcus_baikonurensis_JCM_18801	134_Rhodococcus_ruber_IEGM_231	20	[17.8 - 22.4%]	0.2202	0
__002_Rhodococcus_baikonurensis_JCM_18801	135_Rhodococcus_ruber_P25	20	[17.8 - 22.4%]	0.22	0
__002_Rhodococcus_baikonurensis_JCM_18801	136_Rhodococcus_ruber_DSM_43338_T	20	[17.8 - 22.4%]	0.2193	0
__002_Rhodococcus_baikonurensis_JCM_18801	137_Rhodococcus_ruber_P14	20.1	[17.9 - 22.5%]	0.219	0
__002_Rhodococcus_baikonurensis_JCM_18801	138_Rhodococcus_ruber_YYL	20.2	[18 - 22.6%]	0.2179	0
__002_Rhodococcus_baikonurensis_JCM_18801	139_Rhodococcus_ruber_BKS_20-38	19.9	[17.7 - 22.3%]	0.2213	0
__002_Rhodococcus_baikonurensis_JCM_18801	140_Rhodococcus_ruber_Chol-4	20	[17.7 - 22.4%]	0.2203	0
__002_Rhodococcus_baikonurensis_JCM_18801	141_Rhodococcus_ruber_NBRC_15591_T	20	[17.8 - 22.4%]	0.2196	0
__002_Rhodococcus_baikonurensis_JCM_18801	142_Rhodococcus_sp._008	86.6	[84 - 88.8%]	0.0158	94.49
__002_Rhodococcus_baikonurensis_JCM_18801	143_Rhodococcus_sp._02-925g	20.4	[18.2 - 22.8%]	0.2154	0
__002_Rhodococcus_baikonurensis_JCM_18801	144_Rhodococcus_sp._05-2221-1B	20.5	[18.3 - 22.9%]	0.214	0
__002_Rhodococcus_baikonurensis_JCM_18801	145_Rhodococcus_sp._05-2254-1	20.2	[18 - 22.6%]	0.2175	0
__002_Rhodococcus_baikonurensis_JCM_18801	146_Rhodococcus_sp._05-2254-2	20.4	[18.2 - 22.8%]	0.2154	0
__002_Rhodococcus_baikonurensis_JCM_18801	147_Rhodococcus_sp._05-2254-3	20.4	[18.2 - 22.8%]	0.2153	0
__002_Rhodococcus_baikonurensis_JCM_18801	148_Rhodococcus_sp._05-2254-4	20.4	[18.2 - 22.8%]	0.2153	0
__002_Rhodococcus_baikonurensis_JCM_18801	149_Rhodococcus_sp._05-2254-5	20.2	[18 - 22.6%]	0.2177	0
__002_Rhodococcus_baikonurensis_JCM_18801	150_Rhodococcus_sp._05-2254-6	20.7	[18.5 - 23.1%]	0.212	0
__002_Rhodococcus_baikonurensis_JCM_18801	151_Rhodococcus_sp._05-2255-1e	20.2	[18 - 22.6%]	0.2174	0
__002_Rhodococcus_baikonurensis_JCM_18801	152_Rhodococcus_sp._05-2255-2A2	20.6	[18.4 - 23%]	0.2134	0
__002_Rhodococcus_baikonurensis_JCM_18801	153_Rhodococcus_sp._05-2255-3B1	20.6	[18.3 - 23%]	0.2136	0
__002_Rhodococcus_baikonurensis_JCM_18801	154_Rhodococcus_sp._05-2255-3C	20.6	[18.4 - 23%]	0.2135	0
__002_Rhodococcus_baikonurensis_JCM_18801	155_Rhodococcus_sp._05-2256-B1	20.6	[18.4 - 23.1%]	0.2129	0
__002_Rhodococcus_baikonurensis_JCM_18801	156_Rhodococcus_sp._05-2256-B2	20.6	[18.4 - 23%]	0.213	0
__002_Rhodococcus_baikonurensis_JCM_18801	157_Rhodococcus_sp._05-2256-B3	20.6	[18.4 - 23.1%]	0.2129	0
__002_Rhodococcus_baikonurensis_JCM_18801	158_Rhodococcus_sp._05-2256-B4	20.6	[18.4 - 23%]	0.213	0
__002_Rhodococcus_baikonurensis_JCM_18801	159_Rhodococcus_sp._05-339-2	20.5	[18.2 - 22.9%]	0.2147	0
__002_Rhodococcus_baikonurensis_JCM_18801	160_Rhodococcus_sp._05-340-1	20.3	[18 - 22.7%]	0.2169	0
__002_Rhodococcus_baikonurensis_JCM_18801	161_Rhodococcus_sp._05-340-2	20.3	[18.1 - 22.7%]	0.2168	0
__002_Rhodococcus_baikonurensis_JCM_18801	162_Rhodococcus_sp._06-1059B-a	20.2	[18 - 22.6%]	0.2176	0
__002_Rhodococcus_baikonurensis_JCM_18801	163_Rhodococcus_sp._06-1460-1B	20.4	[18.2 - 22.8%]	0.2157	0
__002_Rhodococcus_baikonurensis_JCM_18801	164_Rhodococcus_sp._06-1474-1B	20.1	[17.9 - 22.5%]	0.2186	0
__002_Rhodococcus_baikonurensis_JCM_18801	165_Rhodococcus_sp._06-1477-1A	20.6	[18.4 - 23.1%]	0.2129	0
__002_Rhodococcus_baikonurensis_JCM_18801	166_Rhodococcus_sp._06-1477-1B	19.8	[17.6 - 22.2%]	0.2219	0
__002_Rhodococcus_baikonurensis_JCM_18801	167_Rhodococcus_sp._06-156-3	20.2	[18 - 22.6%]	0.2177	0
__002_Rhodococcus_baikonurensis_JCM_18801	168_Rhodococcus_sp._06-156-3b	20.2	[17.9 - 22.6%]	0.218	0
__002_Rhodococcus_baikonurensis_JCM_18801	169_Rhodococcus_sp._06-156-3C	20.2	[18 - 22.6%]	0.2179	0
__002_Rhodococcus_baikonurensis_JCM_18801	170_Rhodococcus_sp._06-156-4	20.1	[17.9 - 22.5%]	0.2183	0
__002_Rhodococcus_baikonurensis_JCM_18801	171_Rhodococcus_sp._06-156-4a	20.2	[18 - 22.6%]	0.2179	0
__002_Rhodococcus_baikonurensis_JCM_18801	172_Rhodococcus_sp._06-156-4C	20.2	[18 - 22.6%]	0.2178	0
__002_Rhodococcus_baikonurensis_JCM_18801	173_Rhodococcus_sp._06-221-2	20.1	[17.9 - 22.5%]	0.2191	0
__002_Rhodococcus_baikonurensis_JCM_18801	174_Rhodococcus_sp._06-235-1A	20	[17.8 - 22.4%]	0.2199	0
__002_Rhodococcus_baikonurensis_JCM_18801	175_Rhodococcus_sp._06-412-2B	20.3	[18 - 22.7%]	0.2169	0
__002_Rhodococcus_baikonurensis_JCM_18801	176_Rhodococcus_sp._06-412-2C	20.2	[18 - 22.6%]	0.2172	0
__002_Rhodococcus_baikonurensis_JCM_18801	177_Rhodococcus_sp._06-418-1B	20.1	[17.9 - 22.5%]	0.2185	0
__002_Rhodococcus_baikonurensis_JCM_18801	178_Rhodococcus_sp._06-418-5	20.5	[18.3 - 22.9%]	0.2145	0
__002_Rhodococcus_baikonurensis_JCM_18801	179_Rhodococcus_sp._06-462-5	20.4	[18.2 - 22.8%]	0.2153	0
__002_Rhodococcus_baikonurensis_JCM_18801	180_Rhodococcus_sp._06-469-3-2	20.6	[18.4 - 23.1%]	0.2128	0
__002_Rhodococcus_baikonurensis_JCM_18801	181_Rhodococcus_sp._06-470-2	20.5	[18.3 - 22.9%]	0.2143	0
__002_Rhodococcus_baikonurensis_JCM_18801	182_Rhodococcus_sp._06-621-2	20.2	[18 - 22.6%]	0.2172	0
__002_Rhodococcus_baikonurensis_JCM_18801	183_Rhodococcus_sp._1139	86.9	[84.3 - 89.1%]	0.0155	94.61
__002_Rhodococcus_baikonurensis_JCM_18801	184_Rhodococcus_sp._114MFTsu3.1	20.1	[17.9 - 22.5%]	0.219	0
__002_Rhodococcus_baikonurensis_JCM_18801	185_Rhodococcus_sp._1163	20.1	[17.9 - 22.5%]	0.2182	0
__002_Rhodococcus_baikonurensis_JCM_18801	186_Rhodococcus_sp._1168	20.6	[18.3 - 23%]	0.2136	0
__002_Rhodococcus_baikonurensis_JCM_18801	187_Rhodococcus_sp._14-1411-2a	20.4	[18.2 - 22.9%]	0.2149	0
__002_Rhodococcus_baikonurensis_JCM_18801	188_Rhodococcus_sp._14-2470-1a	20.1	[17.9 - 22.5%]	0.2182	0
__002_Rhodococcus_baikonurensis_JCM_18801	189_Rhodococcus_sp._14-2470-1b	20.1	[17.9 - 22.5%]	0.219	0
__002_Rhodococcus_baikonurensis_JCM_18801	190_Rhodococcus_sp._14-2483-1-1	20.1	[17.9 - 22.5%]	0.2191	0
__002_Rhodococcus_baikonurensis_JCM_18801	191_Rhodococcus_sp._14-2483-1-2	20.2	[18 - 22.6%]	0.2174	0
__002_Rhodococcus_baikonurensis_JCM_18801	192_Rhodococcus_sp._14-2496-1d	20.6	[18.4 - 23%]	0.2133	0
__002_Rhodococcus_baikonurensis_JCM_18801	193_Rhodococcus_sp._14-2686-1-2	20.2	[18 - 22.6%]	0.2173	0
__002_Rhodococcus_baikonurensis_JCM_18801	194_Rhodococcus_sp._15-1154-1	20.3	[18.1 - 22.8%]	0.216	0
__002_Rhodococcus_baikonurensis_JCM_18801	195_Rhodococcus_sp._15-1189-1-1a	20.2	[18 - 22.6%]	0.2172	0
__002_Rhodococcus_baikonurensis_JCM_18801	196_Rhodococcus_sp._15-2388-1-1a	20.6	[18.3 - 23%]	0.2137	0
__002_Rhodococcus_baikonurensis_JCM_18801	197_Rhodococcus_sp._15-649-1-2	20	[17.8 - 22.4%]	0.2199	0
__002_Rhodococcus_baikonurensis_JCM_18801	198_Rhodococcus_sp._15-649-2-2	20.5	[18.3 - 22.9%]	0.2144	0
__002_Rhodococcus_baikonurensis_JCM_18801	199_Rhodococcus_sp._15-725-2-2b	20.7	[18.5 - 23.1%]	0.2121	0
__002_Rhodococcus_baikonurensis_JCM_18801	200_Rhodococcus_sp._164Chir2E	62.5	[59.6 - 65.3%]	0.0474	60.25
__002_Rhodococcus_baikonurensis_JCM_18801	201_Rhodococcus_sp._29MFTsu3.1	19.9	[17.7 - 22.3%]	0.2211	0
__002_Rhodococcus_baikonurensis_JCM_18801	202_Rhodococcus_sp._2G	20.3	[18 - 22.7%]	0.2169	0
__002_Rhodococcus_baikonurensis_JCM_18801	203_Rhodococcus_sp._311R	83.4	[80.6 - 85.9%]	0.0194	92.87
__002_Rhodococcus_baikonurensis_JCM_18801	204_Rhodococcus_sp._4J2A2	24.7	[22.4 - 27.2%]	0.1761	0.01
__002_Rhodococcus_baikonurensis_JCM_18801	205_Rhodococcus_sp._66b	62.1	[59.3 - 64.9%]	0.048	59.22
__002_Rhodococcus_baikonurensis_JCM_18801	206_Rhodococcus_sp._852002-51564_SCH6189132-a	20	[17.8 - 22.4%]	0.2196	0
__002_Rhodococcus_baikonurensis_JCM_18801	207_Rhodococcus_sp._ACPA1	20.8	[18.6 - 23.2%]	0.2112	0
__002_Rhodococcus_baikonurensis_JCM_18801	208_Rhodococcus_sp._ACPA4	24.7	[22.3 - 27.1%]	0.1767	0.01
__002_Rhodococcus_baikonurensis_JCM_18801	209_Rhodococcus_sp._ACS1	20.7	[18.4 - 23.1%]	0.2126	0
__002_Rhodococcus_baikonurensis_JCM_18801	210_Rhodococcus_sp._AD45	24.5	[22.2 - 27%]	0.1776	0.01
__002_Rhodococcus_baikonurensis_JCM_18801	211_Rhodococcus_sp._ADH	87.5	[85 - 89.7%]	0.0148	94.88
__002_Rhodococcus_baikonurensis_JCM_18801	212_Rhodococcus_sp._AJR001	86.8	[84.2 - 89%]	0.0156	94.58
__002_Rhodococcus_baikonurensis_JCM_18801	213_Rhodococcus_sp._ARP2	62	[59.1 - 64.8%]	0.0482	58.72
__002_Rhodococcus_baikonurensis_JCM_18801	214_Rhodococcus_sp._AW25M09	20.9	[18.7 - 23.4%]	0.2099	0
__002_Rhodococcus_baikonurensis_JCM_18801	215_Rhodococcus_sp._B7740	20.7	[18.5 - 23.2%]	0.2119	0
__002_Rhodococcus_baikonurensis_JCM_18801	216_Rhodococcus_sp._BH4	88.4	[85.9 - 90.4%]	0.0139	95.21
__002_Rhodococcus_baikonurensis_JCM_18801	217_Rhodococcus_sp._BUPNP1	20.2	[18 - 22.6%]	0.2173	0
__002_Rhodococcus_baikonurensis_JCM_18801	218_Rhodococcus_sp._Chr-9	20.1	[17.9 - 22.5%]	0.2185	0
__002_Rhodococcus_baikonurensis_JCM_18801	219_Rhodococcus_sp._CUA-806	20.3	[18.1 - 22.7%]	0.2162	0
__002_Rhodococcus_baikonurensis_JCM_18801	220_Rhodococcus_sp._D-1	86.9	[84.3 - 89.1%]	0.0155	94.63
__002_Rhodococcus_baikonurensis_JCM_18801	221_Rhodococcus_sp._DK17	20.5	[18.3 - 22.9%]	0.2141	0
__002_Rhodococcus_baikonurensis_JCM_18801	222_Rhodococcus_sp._EPR-134	87.5	[84.9 - 89.7%]	0.0149	94.87
__002_Rhodococcus_baikonurensis_JCM_18801	223_Rhodococcus_sp._EPR-147	21.2	[19 - 23.7%]	0.2068	0
__002_Rhodococcus_baikonurensis_JCM_18801	224_Rhodococcus_sp._EPR-157	20.4	[18.2 - 22.9%]	0.2149	0
__002_Rhodococcus_baikonurensis_JCM_18801	225_Rhodococcus_sp._EPR-279	21.2	[18.9 - 23.6%]	0.2075	0
__002_Rhodococcus_baikonurensis_JCM_18801	226_Rhodococcus_sp._EsD8	20.1	[17.9 - 22.5%]	0.2183	0
__002_Rhodococcus_baikonurensis_JCM_18801	227_Rhodococcus_sp._H-CA8f	62.5	[59.6 - 65.3%]	0.0474	60.33
__002_Rhodococcus_baikonurensis_JCM_18801	228_Rhodococcus_sp._HS-D2	20.1	[17.9 - 22.5%]	0.2187	0
__002_Rhodococcus_baikonurensis_JCM_18801	229_Rhodococcus_sp._JG-3	20.3	[18.1 - 22.7%]	0.2165	0
__002_Rhodococcus_baikonurensis_JCM_18801	230_Rhodococcus_sp._JVH1	20.6	[18.4 - 23%]	0.2131	0
__002_Rhodococcus_baikonurensis_JCM_18801	231_Rhodococcus_sp._KB6	88.5	[86 - 90.6%]	0.0138	95.26
__002_Rhodococcus_baikonurensis_JCM_18801	232_Rhodococcus_sp._LB1	20.9	[18.7 - 23.3%]	0.21	0
__002_Rhodococcus_baikonurensis_JCM_18801	233_Rhodococcus_sp._Leaf225	19.9	[17.7 - 22.4%]	0.2203	0
__002_Rhodococcus_baikonurensis_JCM_18801	234_Rhodococcus_sp._Leaf233	20.3	[18 - 22.7%]	0.2169	0
__002_Rhodococcus_baikonurensis_JCM_18801	235_Rhodococcus_sp._Leaf247	20.5	[18.2 - 22.9%]	0.2148	0
__002_Rhodococcus_baikonurensis_JCM_18801	236_Rhodococcus_sp._Leaf258	20	[17.8 - 22.4%]	0.2202	0
__002_Rhodococcus_baikonurensis_JCM_18801	237_Rhodococcus_sp._Leaf278	19.7	[17.5 - 22.1%]	0.2228	0
__002_Rhodococcus_baikonurensis_JCM_18801	238_Rhodococcus_sp._Leaf7	20.5	[18.2 - 22.9%]	0.2148	0
__002_Rhodococcus_baikonurensis_JCM_18801	239_Rhodococcus_sp._M8	20	[17.8 - 22.4%]	0.22	0
__002_Rhodococcus_baikonurensis_JCM_18801	240_Rhodococcus_sp._MEB064	20.7	[18.4 - 23.1%]	0.2126	0
__002_Rhodococcus_baikonurensis_JCM_18801	241_Rhodococcus_sp._MTM3W5.2	20.7	[18.5 - 23.2%]	0.2118	0
__002_Rhodococcus_baikonurensis_JCM_18801	242_Rhodococcus_sp._NCIMB_12038	20.8	[18.6 - 23.2%]	0.2113	0
__002_Rhodococcus_baikonurensis_JCM_18801	243_Rhodococcus_sp._OK270	20.8	[18.5 - 23.2%]	0.2115	0
__002_Rhodococcus_baikonurensis_JCM_18801	244_Rhodococcus_sp._OK302	23.6	[21.3 - 26%]	0.1855	0
__002_Rhodococcus_baikonurensis_JCM_18801	245_Rhodococcus_sp._P14	20.3	[18.1 - 22.7%]	0.2165	0
__002_Rhodococcus_baikonurensis_JCM_18801	246_Rhodococcus_sp._P27	62.8	[59.9 - 65.6%]	0.047	61.09
__002_Rhodococcus_baikonurensis_JCM_18801	247_Rhodococcus_sp._P52	20.1	[17.9 - 22.5%]	0.2184	0
__002_Rhodococcus_baikonurensis_JCM_18801	248_Rhodococcus_sp._PBTS_1	20.6	[18.4 - 23%]	0.2134	0
__002_Rhodococcus_baikonurensis_JCM_18801	249_Rhodococcus_sp._PBTS_2	20.5	[18.3 - 22.9%]	0.2146	0
__002_Rhodococcus_baikonurensis_JCM_18801	250_Rhodococcus_sp._PML026	21.1	[18.8 - 23.5%]	0.2083	0
__002_Rhodococcus_baikonurensis_JCM_18801	251_Rhodococcus_sp._R1101	20.3	[18.1 - 22.7%]	0.2163	0
__002_Rhodococcus_baikonurensis_JCM_18801	252_Rhodococcus_sp._RD6.2	21	[18.7 - 23.4%]	0.2096	0
__002_Rhodococcus_baikonurensis_JCM_18801	253_Rhodococcus_sp._RS1C4	20	[17.8 - 22.4%]	0.2193	0
__002_Rhodococcus_baikonurensis_JCM_18801	254_Rhodococcus_sp._SC4	20.8	[18.5 - 23.2%]	0.2115	0
__002_Rhodococcus_baikonurensis_JCM_18801	255_Rhodococcus_sp._UNC23MFCrub1.1	20.1	[17.9 - 22.5%]	0.2188	0
__002_Rhodococcus_baikonurensis_JCM_18801	256_Rhodococcus_sp._UNC363MFTsu5.1	20.7	[18.5 - 23.1%]	0.2121	0
__002_Rhodococcus_baikonurensis_JCM_18801	257_Rhodococcus_sp._WB1	20	[17.8 - 22.4%]	0.2201	0
__002_Rhodococcus_baikonurensis_JCM_18801	258_Rhodococcus_sp._WMMA185	20.6	[18.4 - 23%]	0.2132	0
__002_Rhodococcus_baikonurensis_JCM_18801	259_Rhodococcus_sp._WWJCD1	20.4	[18.2 - 22.8%]	0.2157	0
__002_Rhodococcus_baikonurensis_JCM_18801	260_Rhodococcus_sp._YH3-3_	87	[84.4 - 89.2%]	0.0154	94.65
__002_Rhodococcus_baikonurensis_JCM_18801	261_Rhodococcus_sp._YL-0	87.4	[84.9 - 89.6%]	0.0149	94.84
__002_Rhodococcus_baikonurensis_JCM_18801	262_Rhodococcus_sp._YL-1	87	[84.4 - 89.2%]	0.0154	94.67
__002_Rhodococcus_baikonurensis_JCM_18801	263_Rhodococcus_triatomae_DSM_44892_T	20	[17.8 - 22.4%]	0.2196	0
__002_Rhodococcus_baikonurensis_JCM_18801	264_Rhodococcus_triatomae_BKS_15-14	20.6	[18.4 - 23%]	0.213	0
__002_Rhodococcus_baikonurensis_JCM_18801	266_Rhodococcus_tukisamuensis_JCM_11308_T	20.7	[18.4 - 23.1%]	0.2125	0
__002_Rhodococcus_baikonurensis_JCM_18801	268_Rhodococcus_wratislaviensis_IFP_2016	21.5	[19.3 - 24%]	0.2039	0
__002_Rhodococcus_baikonurensis_JCM_18801	269_Rhodococcus_wratislaviensis_NBRC_100605_T	20.6	[18.4 - 23%]	0.213	0
__002_Rhodococcus_baikonurensis_JCM_18801	270_Rhodococcus_yunnanensis_NBRC_103083_T	20.2	[18 - 22.6%]	0.2177	0
__002_Rhodococcus_baikonurensis_JCM_18801	271_Rhodococcus_zopfii_NBRC_100606_-_JCM_9919_T	19.9	[17.7 - 22.3%]	0.2207	0
__003_Rhodococcus_biphenylivorans_TG9_T	__004_Rhodococcus_coprophilus_NCTC_10994_T	22	[19.8 - 24.5%]	0.1989	0
__003_Rhodococcus_biphenylivorans_TG9_T	__005_Rhodococcus_erythropolis_S-43	19.9	[17.7 - 22.3%]	0.2209	0
__003_Rhodococcus_biphenylivorans_TG9_T	__006_Rhodococcus_erythropolis_AV96	19.6	[17.5 - 22%]	0.2237	0
__003_Rhodococcus_biphenylivorans_TG9_T	__007_Rhodococcus_erythropolis_JCM_3201_T	19.8	[17.6 - 22.2%]	0.2215	0
__003_Rhodococcus_biphenylivorans_TG9_T	__008_Rhodococcus_erythropolis_NCTC8036	20	[17.8 - 22.5%]	0.2192	0
__003_Rhodococcus_biphenylivorans_TG9_T	__009_Rhodococcus_erythropolis_ATCC_15903	20.6	[18.3 - 23%]	0.2137	0
__003_Rhodococcus_biphenylivorans_TG9_T	__010_Rhodococcus_erythropolis_B7g	19.9	[17.7 - 22.3%]	0.2209	0
__003_Rhodococcus_biphenylivorans_TG9_T	__011_Rhodococcus_erythropolis_JCM_9803	19.7	[17.5 - 22.1%]	0.2235	0
__003_Rhodococcus_biphenylivorans_TG9_T	__012_Rhodococcus_erythropolis_JCM_9804	19.7	[17.5 - 22.1%]	0.2227	0
__003_Rhodococcus_biphenylivorans_TG9_T	__013_Rhodococcus_erythropolis_JCM_9805	20	[17.8 - 22.4%]	0.22	0
__003_Rhodococcus_biphenylivorans_TG9_T	__014_Rhodococcus_fascians_LMG_3623_T	19.6	[17.4 - 22%]	0.2248	0
__003_Rhodococcus_biphenylivorans_TG9_T	__015_Rhodococcus_globerulus_WS3306	19.8	[17.6 - 22.2%]	0.2219	0
__003_Rhodococcus_biphenylivorans_TG9_T	__016_Rhodococcus_gordoniae_NCTC13296_T	42.7	[40.2 - 45.3%]	0.0908	5.15
__003_Rhodococcus_biphenylivorans_TG9_T	__017_Rhodococcus_hoagii_NCTC1621	20.2	[18 - 22.7%]	0.2171	0
__003_Rhodococcus_biphenylivorans_TG9_T	__018_Rhodococcus_hoagii_NCTC5650	20.2	[18 - 22.6%]	0.2172	0
__003_Rhodococcus_biphenylivorans_TG9_T	__019_Rhodococcus_hoagii_MET	19.7	[17.5 - 22.1%]	0.2229	0
__003_Rhodococcus_biphenylivorans_TG9_T	__020_Rhodococcus_hoagii_UBA6654	20.4	[18.2 - 22.8%]	0.2156	0
__003_Rhodococcus_biphenylivorans_TG9_T	__021_Rhodococcus_hoagii_DSSKP-R-001	20.4	[18.2 - 22.9%]	0.215	0
__003_Rhodococcus_biphenylivorans_TG9_T	__022_Rhodococcus_opacus_DSM_44186	20.1	[17.9 - 22.5%]	0.2186	0
__003_Rhodococcus_biphenylivorans_TG9_T	__023_Rhodococcus_opacus_ATCC_51882_T	20.2	[18 - 22.6%]	0.2177	0
__003_Rhodococcus_biphenylivorans_TG9_T	__024_Rhodococcus_opacus_R7	20.1	[17.9 - 22.5%]	0.2188	0
__003_Rhodococcus_biphenylivorans_TG9_T	__025_Rhodococcus_pyridinivorans_YF3	85.2	[82.5 - 87.6%]	0.0174	93.84
__003_Rhodococcus_biphenylivorans_TG9_T	__026_Rhodococcus_pyridinivorans_ZKA49	61.4	[58.5 - 64.2%]	0.0493	56.79
__003_Rhodococcus_biphenylivorans_TG9_T	__027_Rhodococcus_pyridinivorans_ZKA33	89.5	[87.1 - 91.5%]	0.0127	95.62
__003_Rhodococcus_biphenylivorans_TG9_T	__028_Rhodococcus_qingshengii_TUHH-12	20.1	[17.9 - 22.5%]	0.2185	0
__003_Rhodococcus_biphenylivorans_TG9_T	__029_Rhodococcus_qingshengii_S-E5	23	[20.7 - 25.4%]	0.1905	0
__003_Rhodococcus_biphenylivorans_TG9_T	__030_Rhodococcus_qingshengii_S10	19.9	[17.7 - 22.3%]	0.2214	0
__003_Rhodococcus_biphenylivorans_TG9_T	__031_Rhodococcus_rhodochrous_NCTC_630	20.1	[17.9 - 22.5%]	0.2187	0
__003_Rhodococcus_biphenylivorans_TG9_T	__032_Rhodococcus_ruber_YC-YT1	21.6	[19.4 - 24%]	0.2031	0
__003_Rhodococcus_biphenylivorans_TG9_T	__033_Rhodococcus_ruber_OA1	21.7	[19.4 - 24.1%]	0.2023	0
__003_Rhodococcus_biphenylivorans_TG9_T	__034_Rhodococcus_sp._PMG_090	19.6	[17.4 - 22%]	0.2245	0
__003_Rhodococcus_biphenylivorans_TG9_T	__035_Rhodococcus_sp._PMG_094	19.1	[16.9 - 21.5%]	0.2302	0
__003_Rhodococcus_biphenylivorans_TG9_T	__036_Rhodococcus_sp._PMG_254	19.7	[17.5 - 22.1%]	0.2235	0
__003_Rhodococcus_biphenylivorans_TG9_T	__037_Rhodococcus_sp._PMG_236	19.2	[17.1 - 21.6%]	0.2285	0
__003_Rhodococcus_biphenylivorans_TG9_T	__038_Rhodococcus_sp._PMG_093	31.2	[28.8 - 33.7%]	0.1359	0.17
__003_Rhodococcus_biphenylivorans_TG9_T	__039_Rhodococcus_sp._PMG_084	20	[17.7 - 22.4%]	0.2203	0
__003_Rhodococcus_biphenylivorans_TG9_T	__040_Rhodococcus_sp._PMG_126	19.5	[17.3 - 21.9%]	0.2258	0
__003_Rhodococcus_biphenylivorans_TG9_T	__041_Rhodococcus_sp._PMG_259	19.1	[17 - 21.5%]	0.2296	0
__003_Rhodococcus_biphenylivorans_TG9_T	__042_Rhodococcus_sp._1R11	19.5	[17.3 - 21.8%]	0.226	0
__003_Rhodococcus_biphenylivorans_TG9_T	__043_Rhodococcus_sp._ABRD24	20.4	[18.2 - 22.8%]	0.2152	0
__003_Rhodococcus_biphenylivorans_TG9_T	__044_Rhodococcus_sp._AG1013	20.2	[18 - 22.6%]	0.2173	0
__003_Rhodococcus_biphenylivorans_TG9_T	__045_Rhodococcus_sp._AQ5-07	19.6	[17.4 - 22%]	0.2246	0
__003_Rhodococcus_biphenylivorans_TG9_T	__046_Rhodococcus_sp._BS-15	19.7	[17.5 - 22.1%]	0.2228	0
__003_Rhodococcus_biphenylivorans_TG9_T	__047_Rhodococcus_sp._C9-28	20.4	[18.2 - 22.9%]	0.215	0
__003_Rhodococcus_biphenylivorans_TG9_T	__048_Rhodococcus_sp._Eu-32	19.2	[17 - 21.6%]	0.2293	0
__003_Rhodococcus_biphenylivorans_TG9_T	__049_Rhodococcus_sp._HA99	22.9	[20.6 - 25.3%]	0.1914	0
__003_Rhodococcus_biphenylivorans_TG9_T	__050_Rhodococcus_sp._IITR03	59.8	[57 - 62.6%]	0.0519	51.75
__003_Rhodococcus_biphenylivorans_TG9_T	__051_Rhodococcus_sp._JCM_3009	22	[19.7 - 24.4%]	0.1995	0
__003_Rhodococcus_biphenylivorans_TG9_T	__052_Rhodococcus_sp._JCM_9791	22	[19.7 - 24.4%]	0.1994	0
__003_Rhodococcus_biphenylivorans_TG9_T	__053_Rhodococcus_sp._JCM_9793	22.3	[20 - 24.7%]	0.197	0
__003_Rhodococcus_biphenylivorans_TG9_T	__054_Rhodococcus_sp._KBS0724	19.9	[17.7 - 22.3%]	0.2213	0
__003_Rhodococcus_biphenylivorans_TG9_T	__055_Rhodococcus_sp._KBW08	19.7	[17.5 - 22.1%]	0.2229	0
__003_Rhodococcus_biphenylivorans_TG9_T	__056_Rhodococcus_sp._LHW50502	20.5	[18.3 - 22.9%]	0.2144	0
__003_Rhodococcus_biphenylivorans_TG9_T	__057_Rhodococcus_sp._LHW51113	20.3	[18.1 - 22.8%]	0.2161	0
__003_Rhodococcus_biphenylivorans_TG9_T	__058_Rhodococcus_sp._LP_11_YM	19.7	[17.5 - 22.1%]	0.223	0
__003_Rhodococcus_biphenylivorans_TG9_T	__059_Rhodococcus_sp._LP_3_YM	19.7	[17.5 - 22.1%]	0.223	0
__003_Rhodococcus_biphenylivorans_TG9_T	__060_Rhodococcus_sp._NEAU-CX67	19.9	[17.7 - 22.3%]	0.2207	0
__003_Rhodococcus_biphenylivorans_TG9_T	__061_Rhodococcus_sp._NJ-530	20.5	[18.2 - 22.9%]	0.2147	0
__003_Rhodococcus_biphenylivorans_TG9_T	__062_Rhodococcus_sp._OK269	19.5	[17.3 - 21.9%]	0.225	0
__003_Rhodococcus_biphenylivorans_TG9_T	__063_Rhodococcus_sp._OK551	19.6	[17.4 - 22%]	0.2239	0
__003_Rhodococcus_biphenylivorans_TG9_T	__064_Rhodococcus_sp._P1Y	19.6	[17.4 - 22%]	0.2246	0
__003_Rhodococcus_biphenylivorans_TG9_T	__065_Rhodococcus_sp._PAMC28705	19.8	[17.6 - 22.3%]	0.2214	0
__003_Rhodococcus_biphenylivorans_TG9_T	__066_Rhodococcus_sp._PAMC28707	19.8	[17.6 - 22.3%]	0.2214	0
__003_Rhodococcus_biphenylivorans_TG9_T	__067_Rhodococcus_sp._Q1	42.6	[40.1 - 45.2%]	0.0911	5.02
__003_Rhodococcus_biphenylivorans_TG9_T	__068_Rhodococcus_sp._R04	96.5	[95.3 - 97.5%]	0.0049	97.55
__003_Rhodococcus_biphenylivorans_TG9_T	__069_Rhodococcus_sp._SBT000017	19.8	[17.6 - 22.2%]	0.2215	0
__003_Rhodococcus_biphenylivorans_TG9_T	__070_Rhodococcus_sp._SMB37	21.6	[19.4 - 24%]	0.2031	0
__003_Rhodococcus_biphenylivorans_TG9_T	__071_Rhodococcus_sp._X156	19.5	[17.4 - 21.9%]	0.2249	0
__003_Rhodococcus_biphenylivorans_TG9_T	__072_Rhodococcus_wratislaviensis_WS3308	19.9	[17.7 - 22.3%]	0.2209	0
__003_Rhodococcus_biphenylivorans_TG9_T	__073_Rhodococcus_wratislaviensis_NCTC_13229	19.9	[17.7 - 22.3%]	0.221	0
__003_Rhodococcus_biphenylivorans_TG9_T	__074_Rhodococcus_wratislaviensis_C31-06	20	[17.8 - 22.4%]	0.2198	0
__003_Rhodococcus_biphenylivorans_TG9_T	00001_Rhodococcus_hoagii_DSSKP-R-001	20.4	[18.2 - 22.9%]	0.215	0
__003_Rhodococcus_biphenylivorans_TG9_T	00002_Rhodococcus_opacus_04-OD7	19.8	[17.6 - 22.2%]	0.2217	0
__003_Rhodococcus_biphenylivorans_TG9_T	00003_Rhodococcus_qingshengii_djl-6-2	20.1	[17.9 - 22.5%]	0.2187	0
__003_Rhodococcus_biphenylivorans_TG9_T	00004_Rhodococcus_rhodochrous_EP4	59.1	[56.2 - 61.8%]	0.0533	49.14
__003_Rhodococcus_biphenylivorans_TG9_T	00005_Rhodococcus_ruber_SD3	21.5	[19.3 - 24%]	0.204	0
__003_Rhodococcus_biphenylivorans_TG9_T	00006_Rhodococcus_sp_AD45-ID	19.9	[17.7 - 22.3%]	0.2209	0
__003_Rhodococcus_biphenylivorans_TG9_T	00007_Rhodococcus_sp_Br-6	20.2	[18 - 22.6%]	0.2177	0
__003_Rhodococcus_biphenylivorans_TG9_T	00008_Rhodococcus_sp_ENV425	22.1	[19.9 - 24.6%]	0.198	0
__003_Rhodococcus_biphenylivorans_TG9_T	00009_Rhodococcus_sp_OK519	19.8	[17.6 - 22.2%]	0.2219	0
__003_Rhodococcus_biphenylivorans_TG9_T	00010_Rhodococcus_sp_OK611	19.9	[17.7 - 22.3%]	0.2213	0
__003_Rhodococcus_biphenylivorans_TG9_T	00011_Rhodococcus_sp_S2-17	20.3	[18.1 - 22.7%]	0.2162	0
__003_Rhodococcus_biphenylivorans_TG9_T	00012_Rhodococcus_sp_SAORIC-690	18.1	[16 - 20.5%]	0.2425	0
__003_Rhodococcus_biphenylivorans_TG9_T	000_Nocardia_brasiliensis_ATCC_700358_OUTGROUP	20.2	[18 - 22.7%]	0.2171	0
__003_Rhodococcus_biphenylivorans_TG9_T	001_Rhodococcus_aetherivorans_BCP1	21.8	[19.6 - 24.3%]	0.2008	0
__003_Rhodococcus_biphenylivorans_TG9_T	002_Rhodococcus_aetherivorans_IcdP1	21.6	[19.3 - 24%]	0.2032	0
__003_Rhodococcus_biphenylivorans_TG9_T	005_Rhodococcus_corynebacterioides_NBRC_14404_T	20	[17.8 - 22.4%]	0.2198	0
__003_Rhodococcus_biphenylivorans_TG9_T	006_Rhodococcus_defluvii_Ca11_T	20.2	[18 - 22.6%]	0.2176	0
__003_Rhodococcus_biphenylivorans_TG9_T	007_Rhodococcus_enclensis_23b-28	20.1	[17.8 - 22.5%]	0.2192	0
__003_Rhodococcus_biphenylivorans_TG9_T	009_Rhodococcus_erythropolis_NRRL_B-16532	20.2	[18 - 22.6%]	0.2176	0
__003_Rhodococcus_biphenylivorans_TG9_T	010_Rhodococcus_erythropolis_JCM_6824	20.1	[17.9 - 22.5%]	0.2185	0
__003_Rhodococcus_biphenylivorans_TG9_T	011_Rhodococcus_erythropolis_BG43	19.8	[17.6 - 22.2%]	0.2225	0
__003_Rhodococcus_biphenylivorans_TG9_T	012_Rhodococcus_erythropolis_CAS922i	20.1	[17.9 - 22.5%]	0.2182	0
__003_Rhodococcus_biphenylivorans_TG9_T	013_Rhodococcus_erythropolis_NSX2	19.6	[17.4 - 22%]	0.2241	0
__003_Rhodococcus_biphenylivorans_TG9_T	014_Rhodococcus_erythropolis_MI2	19.8	[17.6 - 22.2%]	0.2224	0
__003_Rhodococcus_biphenylivorans_TG9_T	015_Rhodococcus_erythropolis_VSD3	19.6	[17.4 - 22%]	0.2238	0
__003_Rhodococcus_biphenylivorans_TG9_T	016_Rhodococcus_erythropolis_IEGM_267	20.4	[18.2 - 22.8%]	0.2155	0
__003_Rhodococcus_biphenylivorans_TG9_T	017_Rhodococcus_erythropolis_1159	20	[17.8 - 22.4%]	0.2196	0
__003_Rhodococcus_biphenylivorans_TG9_T	018_Rhodococcus_erythropolis_ACN1	20	[17.8 - 22.5%]	0.2192	0
__003_Rhodococcus_biphenylivorans_TG9_T	019_Rhodococcus_erythropolis_CCM2595	20	[17.8 - 22.5%]	0.2193	0
__003_Rhodococcus_biphenylivorans_TG9_T	020_Rhodococcus_erythropolis_DN1	19.8	[17.6 - 22.2%]	0.2215	0
__003_Rhodococcus_biphenylivorans_TG9_T	022_Rhodococcus_erythropolis_PR4_-_NBRC_100887	19.9	[17.7 - 22.3%]	0.2214	0
__003_Rhodococcus_biphenylivorans_TG9_T	023_Rhodococcus_erythropolis_R138	19.8	[17.6 - 22.2%]	0.2219	0
__003_Rhodococcus_biphenylivorans_TG9_T	024_Rhodococcus_erythropolis_SK121	20.2	[18 - 22.6%]	0.2172	0
__003_Rhodococcus_biphenylivorans_TG9_T	025_Rhodococcus_erythropolis_XP	19.9	[17.7 - 22.3%]	0.2212	0
__003_Rhodococcus_biphenylivorans_TG9_T	026_Rhodococcus_fascians_A22b	19.7	[17.5 - 22.1%]	0.2235	0
__003_Rhodococcus_biphenylivorans_TG9_T	027_Rhodococcus_fascians_F7	19.4	[17.2 - 21.8%]	0.2263	0
__003_Rhodococcus_biphenylivorans_TG9_T	028_Rhodococcus_fascians_15-508-1b	19.6	[17.4 - 22%]	0.2239	0
__003_Rhodococcus_biphenylivorans_TG9_T	029_Rhodococcus_fascians_14-2632-D2	19.6	[17.4 - 22%]	0.224	0
__003_Rhodococcus_biphenylivorans_TG9_T	030_Rhodococcus_fascians_14-2632c-1	19.6	[17.4 - 22%]	0.224	0
__003_Rhodococcus_biphenylivorans_TG9_T	031_Rhodococcus_fascians_B3	19.6	[17.4 - 22%]	0.2239	0
__003_Rhodococcus_biphenylivorans_TG9_T	032_Rhodococcus_fascians_A2	19.6	[17.4 - 22%]	0.2241	0
__003_Rhodococcus_biphenylivorans_TG9_T	033_Rhodococcus_fascians_02-815	20	[17.8 - 22.4%]	0.22	0
__003_Rhodococcus_biphenylivorans_TG9_T	034_Rhodococcus_fascians_02-816c	20	[17.8 - 22.4%]	0.2196	0
__003_Rhodococcus_biphenylivorans_TG9_T	035_Rhodococcus_fascians_04-516	19.6	[17.4 - 22%]	0.2239	0
__003_Rhodococcus_biphenylivorans_TG9_T	036_Rhodococcus_fascians_05-339-1	19.5	[17.3 - 21.9%]	0.225	0
__003_Rhodococcus_biphenylivorans_TG9_T	037_Rhodococcus_fascians_05-561-1	19.5	[17.3 - 21.9%]	0.2253	0
__003_Rhodococcus_biphenylivorans_TG9_T	038_Rhodococcus_fascians_A21d2	19.7	[17.5 - 22.1%]	0.2229	0
__003_Rhodococcus_biphenylivorans_TG9_T	039_Rhodococcus_fascians_A25f	19.8	[17.6 - 22.2%]	0.222	0
__003_Rhodococcus_biphenylivorans_TG9_T	040_Rhodococcus_fascians_A3b	19.3	[17.1 - 21.7%]	0.228	0
__003_Rhodococcus_biphenylivorans_TG9_T	041_Rhodococcus_fascians_A44A	20.1	[17.9 - 22.5%]	0.2187	0
__003_Rhodococcus_biphenylivorans_TG9_T	042_Rhodococcus_fascians_A73a	20.3	[18.1 - 22.7%]	0.2167	0
__003_Rhodococcus_biphenylivorans_TG9_T	043_Rhodococcus_fascians_A76	19.2	[17.1 - 21.6%]	0.2284	0
__003_Rhodococcus_biphenylivorans_TG9_T	044_Rhodococcus_fascians_A78	19.5	[17.3 - 21.9%]	0.2259	0
__003_Rhodococcus_biphenylivorans_TG9_T	045_Rhodococcus_fascians_D188	19.7	[17.5 - 22.1%]	0.2229	0
__003_Rhodococcus_biphenylivorans_TG9_T	046_Rhodococcus_fascians_GIC26	19.7	[17.5 - 22.1%]	0.2237	0
__003_Rhodococcus_biphenylivorans_TG9_T	047_Rhodococcus_fascians_GIC36	19.5	[17.3 - 21.9%]	0.2255	0
__003_Rhodococcus_biphenylivorans_TG9_T	048_Rhodococcus_fascians_LMG_3602	19.7	[17.5 - 22.1%]	0.2234	0
__003_Rhodococcus_biphenylivorans_TG9_T	049_Rhodococcus_fascians_LMG_3605	19.5	[17.3 - 21.9%]	0.2256	0
__003_Rhodococcus_biphenylivorans_TG9_T	050_Rhodococcus_fascians_LMG_3616	19.7	[17.5 - 22.1%]	0.2237	0
__003_Rhodococcus_biphenylivorans_TG9_T	051_Rhodococcus_fascians_LMG_3625	20.1	[17.9 - 22.5%]	0.2186	0
__003_Rhodococcus_biphenylivorans_TG9_T	053_Rhodococcus_globerulus_NBRC_14531_T	19.7	[17.5 - 22.1%]	0.2233	0
__003_Rhodococcus_biphenylivorans_TG9_T	055_Rhodococcus_hoagii_DSM_20295_T	20.5	[18.3 - 22.9%]	0.2146	0
__003_Rhodococcus_biphenylivorans_TG9_T	056_Rhodococcus_hoagii_N1288	20.2	[18 - 22.6%]	0.2174	0
__003_Rhodococcus_biphenylivorans_TG9_T	057_Rhodococcus_hoagii_N1295	20.3	[18.1 - 22.7%]	0.2167	0
__003_Rhodococcus_biphenylivorans_TG9_T	058_Rhodococcus_hoagii_N1301	20.3	[18.1 - 22.7%]	0.2163	0
__003_Rhodococcus_biphenylivorans_TG9_T	059_Rhodococcus_hoagii_PAM1600	20.4	[18.2 - 22.8%]	0.2157	0
__003_Rhodococcus_biphenylivorans_TG9_T	060_Rhodococcus_hoagii_PAM1572	20.2	[18 - 22.7%]	0.217	0
__003_Rhodococcus_biphenylivorans_TG9_T	061_Rhodococcus_hoagii_PAM1204	20.2	[18 - 22.7%]	0.2171	0
__003_Rhodococcus_biphenylivorans_TG9_T	062_Rhodococcus_hoagii_PAM1593	20.3	[18.1 - 22.7%]	0.2168	0
__003_Rhodococcus_biphenylivorans_TG9_T	063_Rhodococcus_hoagii_PAM2274	20.2	[18 - 22.7%]	0.217	0
__003_Rhodococcus_biphenylivorans_TG9_T	064_Rhodococcus_hoagii_PAM1643	20.3	[18.1 - 22.7%]	0.2163	0
__003_Rhodococcus_biphenylivorans_TG9_T	065_Rhodococcus_hoagii_PAM1571	20.2	[18 - 22.7%]	0.2171	0
__003_Rhodococcus_biphenylivorans_TG9_T	066_Rhodococcus_hoagii_PAM2282	20.2	[18 - 22.6%]	0.2178	0
__003_Rhodococcus_biphenylivorans_TG9_T	067_Rhodococcus_hoagii_DSM_20307	20.2	[18 - 22.6%]	0.2178	0
__003_Rhodococcus_biphenylivorans_TG9_T	068_Rhodococcus_hoagii_PAM2276	20.4	[18.2 - 22.8%]	0.2151	0
__003_Rhodococcus_biphenylivorans_TG9_T	069_Rhodococcus_hoagii_PAM2288	20.2	[18 - 22.6%]	0.2175	0
__003_Rhodococcus_biphenylivorans_TG9_T	070_Rhodococcus_hoagii_PAM2279	20.3	[18.1 - 22.7%]	0.2164	0
__003_Rhodococcus_biphenylivorans_TG9_T	071_Rhodococcus_hoagii_PAM2285	20.2	[18 - 22.6%]	0.2178	0
__003_Rhodococcus_biphenylivorans_TG9_T	072_Rhodococcus_hoagii_PAM2287	20.2	[18 - 22.6%]	0.218	0
__003_Rhodococcus_biphenylivorans_TG9_T	073_Rhodococcus_hoagii_PAM2012	20.2	[18 - 22.6%]	0.2174	0
__003_Rhodococcus_biphenylivorans_TG9_T	074_Rhodococcus_hoagii_PAM1354	20.2	[18 - 22.6%]	0.2177	0
__003_Rhodococcus_biphenylivorans_TG9_T	075_Rhodococcus_hoagii_PAM1271	20.2	[18 - 22.6%]	0.2178	0
__003_Rhodococcus_biphenylivorans_TG9_T	076_Rhodococcus_hoagii_PAM1340	20.3	[18.1 - 22.7%]	0.2164	0
__003_Rhodococcus_biphenylivorans_TG9_T	077_Rhodococcus_hoagii_PAM1413	20.4	[18.2 - 22.8%]	0.2154	0
__003_Rhodococcus_biphenylivorans_TG9_T	078_Rhodococcus_hoagii_PAM1357	20.3	[18.1 - 22.7%]	0.2165	0
__003_Rhodococcus_biphenylivorans_TG9_T	079_Rhodococcus_hoagii_PAM1496	20.3	[18.1 - 22.7%]	0.2168	0
__003_Rhodococcus_biphenylivorans_TG9_T	080_Rhodococcus_hoagii_PAM1216	20.3	[18 - 22.7%]	0.2169	0
__003_Rhodococcus_biphenylivorans_TG9_T	081_Rhodococcus_hoagii_PAM1475	20.3	[18.1 - 22.7%]	0.2165	0
__003_Rhodococcus_biphenylivorans_TG9_T	082_Rhodococcus_hoagii_PAM1422	20.2	[18 - 22.6%]	0.2178	0
__003_Rhodococcus_biphenylivorans_TG9_T	083_Rhodococcus_hoagii_PAM1533	20.4	[18.2 - 22.8%]	0.2154	0
__003_Rhodococcus_biphenylivorans_TG9_T	084_Rhodococcus_hoagii_PAM1557	20.2	[18 - 22.6%]	0.2177	0
__003_Rhodococcus_biphenylivorans_TG9_T	085_Rhodococcus_hoagii_PAM1637	20.2	[17.9 - 22.6%]	0.218	0
__003_Rhodococcus_biphenylivorans_TG9_T	086_Rhodococcus_hoagii_103S	20.4	[18.1 - 22.8%]	0.2158	0
__003_Rhodococcus_biphenylivorans_TG9_T	087_Rhodococcus_hoagii_ATCC_33707	20.3	[18.1 - 22.8%]	0.2161	0
__003_Rhodococcus_biphenylivorans_TG9_T	088_Rhodococcus_hoagii_NBRC_101255_-_C_7	20.2	[18 - 22.6%]	0.2172	0
__003_Rhodococcus_biphenylivorans_TG9_T	089_Rhodococcus_imtechensis_RKJ300_=_JCM_13270_T	20.1	[17.9 - 22.5%]	0.2183	0
__003_Rhodococcus_biphenylivorans_TG9_T	090_Rhodococcus_jostii_8	20.4	[18.2 - 22.9%]	0.2149	0
__003_Rhodococcus_biphenylivorans_TG9_T	091_Rhodococcus_jostii_DSM_44719	19.9	[17.7 - 22.3%]	0.221	0
__003_Rhodococcus_biphenylivorans_TG9_T	092_Rhodococcus_jostii_NBRC_16295_T	19.8	[17.6 - 22.2%]	0.2223	0
__003_Rhodococcus_biphenylivorans_TG9_T	093_Rhodococcus_jostii_RHA1	20	[17.8 - 22.4%]	0.2194	0
__003_Rhodococcus_biphenylivorans_TG9_T	094_Rhodococcus_koreensis_DSM_44498_T	20.1	[17.9 - 22.5%]	0.2184	0
__003_Rhodococcus_biphenylivorans_TG9_T	096_Rhodococcus_kroppenstedtii_DSM_44908_T	20.2	[18 - 22.6%]	0.2175	0
__003_Rhodococcus_biphenylivorans_TG9_T	097_Rhodococcus_kunmingensis_DSM_45001_T	19.9	[17.7 - 22.3%]	0.2206	0
__003_Rhodococcus_biphenylivorans_TG9_T	098_Rhodococcus_kyotonensis_KB10	19.3	[17.1 - 21.7%]	0.2278	0
__003_Rhodococcus_biphenylivorans_TG9_T	099_Rhodococcus_kyotonensis_JCM_23211_T	19.1	[16.9 - 21.5%]	0.2299	0
__003_Rhodococcus_biphenylivorans_TG9_T	100_Rhodococcus_maanshanensis_DSM_44675_T	19.8	[17.6 - 22.2%]	0.222	0
__003_Rhodococcus_biphenylivorans_TG9_T	102_Rhodococcus_marinonascens_NBRC_14363_T	20	[17.8 - 22.4%]	0.2196	0
__003_Rhodococcus_biphenylivorans_TG9_T	103_Rhodococcus_opacus_NRRL_B-24011	19.9	[17.7 - 22.3%]	0.2207	0
__003_Rhodococcus_biphenylivorans_TG9_T	105_Rhodococcus_opacus_1CP	20.3	[18.1 - 22.7%]	0.2161	0
__003_Rhodococcus_biphenylivorans_TG9_T	106_Rhodococcus_opacus_B4	19.7	[17.5 - 22.1%]	0.223	0
__003_Rhodococcus_biphenylivorans_TG9_T	107_Rhodococcus_opacus_M213	20.1	[17.9 - 22.5%]	0.2184	0
__003_Rhodococcus_biphenylivorans_TG9_T	108_Rhodococcus_opacus_PD630	19.8	[17.6 - 22.2%]	0.2219	0
__003_Rhodococcus_biphenylivorans_TG9_T	109_Rhodococcus_phenolicus_DSM_44812_T	22	[19.8 - 24.5%]	0.1991	0
__003_Rhodococcus_biphenylivorans_TG9_T	110_Rhodococcus_pyridinivorans_GF3	89.4	[87.1 - 91.4%]	0.0127	95.61
__003_Rhodococcus_biphenylivorans_TG9_T	111_Rhodococcus_pyridinivorans_DSM_44555_T	88.3	[85.9 - 90.4%]	0.0139	95.2
__003_Rhodococcus_biphenylivorans_TG9_T	112_Rhodococcus_pyridinivorans_AK37	92.1	[90 - 93.8%]	0.0098	96.45
__003_Rhodococcus_biphenylivorans_TG9_T	114_Rhodococcus_pyridinivorans_KG-16	64.1	[61.2 - 66.9%]	0.0449	64.84
__003_Rhodococcus_biphenylivorans_TG9_T	115_Rhodococcus_pyridinivorans_SB3094	86.3	[83.6 - 88.5%]	0.0162	94.33
__003_Rhodococcus_biphenylivorans_TG9_T	116_Rhodococcus_qingshengii_CW25	20	[17.8 - 22.4%]	0.2199	0
__003_Rhodococcus_biphenylivorans_TG9_T	117_Rhodococcus_qingshengii_JCM_15477_T	20	[17.8 - 22.4%]	0.2199	0
__003_Rhodococcus_biphenylivorans_TG9_T	118_Rhodococcus_qingshengii_CS98	19.8	[17.6 - 22.2%]	0.2215	0
__003_Rhodococcus_biphenylivorans_TG9_T	119_Rhodococcus_qingshengii_MK1	20.1	[17.8 - 22.5%]	0.2191	0
__003_Rhodococcus_biphenylivorans_TG9_T	120_Rhodococcus_qingshengii_BKS_20-40	19.8	[17.6 - 22.2%]	0.2222	0
__003_Rhodococcus_biphenylivorans_TG9_T	121_Rhodococcus_rhodnii_LMG_5362_T	20.1	[17.9 - 22.5%]	0.2182	0
__003_Rhodococcus_biphenylivorans_TG9_T	122_Rhodococcus_rhodnii_NBRC_100604_T	20.1	[17.9 - 22.5%]	0.2187	0
__003_Rhodococcus_biphenylivorans_TG9_T	123_Rhodococcus_rhodochrous_NRRL_B-1306	19.8	[17.6 - 22.2%]	0.2222	0
__003_Rhodococcus_biphenylivorans_TG9_T	124_Rhodococcus_rhodochrous_TRN71	21.8	[19.5 - 24.2%]	0.2014	0
__003_Rhodococcus_biphenylivorans_TG9_T	125_Rhodococcus_rhodochrous_DSM_43241_T	58.8	[56 - 61.6%]	0.0537	48.34
__003_Rhodococcus_biphenylivorans_TG9_T	126_Rhodococcus_rhodochrous_11Y	23	[20.7 - 25.5%]	0.1903	0
__003_Rhodococcus_biphenylivorans_TG9_T	127_Rhodococcus_rhodochrous_NCTC10210_T	58.7	[55.8 - 61.4%]	0.054	47.8
__003_Rhodococcus_biphenylivorans_TG9_T	128_Rhodococcus_rhodochrous_ATCC_17895	19.9	[17.7 - 22.3%]	0.2207	0
__003_Rhodococcus_biphenylivorans_TG9_T	129_Rhodococcus_rhodochrous_ATCC_21198	21.7	[19.5 - 24.2%]	0.202	0
__003_Rhodococcus_biphenylivorans_TG9_T	130_Rhodococcus_rhodochrous_BKS6-46	60.3	[57.5 - 63.1%]	0.0511	53.34
__003_Rhodococcus_biphenylivorans_TG9_T	131_Rhodococcus_rhodochrous_J3	58.6	[55.8 - 61.3%]	0.0541	47.52
__003_Rhodococcus_biphenylivorans_TG9_T	132_Rhodococcus_rhodochrous_KG-21	21.7	[19.4 - 24.1%]	0.2023	0
__003_Rhodococcus_biphenylivorans_TG9_T	133_Rhodococcus_rhodochrous_NBRC_16069_T	58.8	[56 - 61.6%]	0.0537	48.31
__003_Rhodococcus_biphenylivorans_TG9_T	134_Rhodococcus_ruber_IEGM_231	21.7	[19.5 - 24.2%]	0.202	0
__003_Rhodococcus_biphenylivorans_TG9_T	135_Rhodococcus_ruber_P25	21.5	[19.2 - 23.9%]	0.2043	0
__003_Rhodococcus_biphenylivorans_TG9_T	136_Rhodococcus_ruber_DSM_43338_T	21.6	[19.4 - 24.1%]	0.203	0
__003_Rhodococcus_biphenylivorans_TG9_T	137_Rhodococcus_ruber_P14	21.7	[19.4 - 24.1%]	0.2025	0
__003_Rhodococcus_biphenylivorans_TG9_T	138_Rhodococcus_ruber_YYL	21.8	[19.6 - 24.3%]	0.201	0
__003_Rhodococcus_biphenylivorans_TG9_T	139_Rhodococcus_ruber_BKS_20-38	21.5	[19.2 - 23.9%]	0.2045	0
__003_Rhodococcus_biphenylivorans_TG9_T	140_Rhodococcus_ruber_Chol-4	21.5	[19.3 - 23.9%]	0.2041	0
__003_Rhodococcus_biphenylivorans_TG9_T	141_Rhodococcus_ruber_NBRC_15591_T	21.4	[19.2 - 23.9%]	0.2047	0
__003_Rhodococcus_biphenylivorans_TG9_T	142_Rhodococcus_sp._008	20.3	[18.1 - 22.7%]	0.2163	0
__003_Rhodococcus_biphenylivorans_TG9_T	143_Rhodococcus_sp._02-925g	19.7	[17.5 - 22.1%]	0.2227	0
__003_Rhodococcus_biphenylivorans_TG9_T	144_Rhodococcus_sp._05-2221-1B	19.6	[17.4 - 22%]	0.2247	0
__003_Rhodococcus_biphenylivorans_TG9_T	145_Rhodococcus_sp._05-2254-1	19.5	[17.3 - 21.9%]	0.2255	0
__003_Rhodococcus_biphenylivorans_TG9_T	146_Rhodococcus_sp._05-2254-2	19.1	[17 - 21.5%]	0.2298	0
__003_Rhodococcus_biphenylivorans_TG9_T	147_Rhodococcus_sp._05-2254-3	19.1	[17 - 21.5%]	0.2298	0
__003_Rhodococcus_biphenylivorans_TG9_T	148_Rhodococcus_sp._05-2254-4	19.1	[17 - 21.5%]	0.2297	0
__003_Rhodococcus_biphenylivorans_TG9_T	149_Rhodococcus_sp._05-2254-5	19.5	[17.3 - 21.9%]	0.2254	0
__003_Rhodococcus_biphenylivorans_TG9_T	150_Rhodococcus_sp._05-2254-6	19.3	[17.1 - 21.7%]	0.2282	0
__003_Rhodococcus_biphenylivorans_TG9_T	151_Rhodococcus_sp._05-2255-1e	19.6	[17.4 - 22%]	0.2239	0
__003_Rhodococcus_biphenylivorans_TG9_T	152_Rhodococcus_sp._05-2255-2A2	19.6	[17.4 - 22%]	0.2245	0
__003_Rhodococcus_biphenylivorans_TG9_T	153_Rhodococcus_sp._05-2255-3B1	19.6	[17.4 - 22%]	0.2247	0
__003_Rhodococcus_biphenylivorans_TG9_T	154_Rhodococcus_sp._05-2255-3C	19.6	[17.4 - 22%]	0.2247	0
__003_Rhodococcus_biphenylivorans_TG9_T	155_Rhodococcus_sp._05-2256-B1	19.5	[17.3 - 21.9%]	0.2253	0
__003_Rhodococcus_biphenylivorans_TG9_T	156_Rhodococcus_sp._05-2256-B2	19.5	[17.3 - 21.9%]	0.2253	0
__003_Rhodococcus_biphenylivorans_TG9_T	157_Rhodococcus_sp._05-2256-B3	19.5	[17.3 - 21.9%]	0.2254	0
__003_Rhodococcus_biphenylivorans_TG9_T	158_Rhodococcus_sp._05-2256-B4	19.5	[17.3 - 21.9%]	0.2254	0
__003_Rhodococcus_biphenylivorans_TG9_T	159_Rhodococcus_sp._05-339-2	19.6	[17.4 - 22%]	0.2245	0
__003_Rhodococcus_biphenylivorans_TG9_T	160_Rhodococcus_sp._05-340-1	19.2	[17.1 - 21.6%]	0.2285	0
__003_Rhodococcus_biphenylivorans_TG9_T	161_Rhodococcus_sp._05-340-2	19.2	[17.1 - 21.6%]	0.2284	0
__003_Rhodococcus_biphenylivorans_TG9_T	162_Rhodococcus_sp._06-1059B-a	19.7	[17.5 - 22.1%]	0.2233	0
__003_Rhodococcus_biphenylivorans_TG9_T	163_Rhodococcus_sp._06-1460-1B	19.7	[17.5 - 22.1%]	0.2228	0
__003_Rhodococcus_biphenylivorans_TG9_T	164_Rhodococcus_sp._06-1474-1B	19.4	[17.2 - 21.8%]	0.2266	0
__003_Rhodococcus_biphenylivorans_TG9_T	165_Rhodococcus_sp._06-1477-1A	19.4	[17.2 - 21.8%]	0.2266	0
__003_Rhodococcus_biphenylivorans_TG9_T	166_Rhodococcus_sp._06-1477-1B	19.4	[17.2 - 21.8%]	0.2269	0
__003_Rhodococcus_biphenylivorans_TG9_T	167_Rhodococcus_sp._06-156-3	19.9	[17.7 - 22.3%]	0.221	0
__003_Rhodococcus_biphenylivorans_TG9_T	168_Rhodococcus_sp._06-156-3b	19.9	[17.7 - 22.3%]	0.221	0
__003_Rhodococcus_biphenylivorans_TG9_T	169_Rhodococcus_sp._06-156-3C	19.9	[17.7 - 22.3%]	0.221	0
__003_Rhodococcus_biphenylivorans_TG9_T	170_Rhodococcus_sp._06-156-4	19.5	[17.3 - 21.9%]	0.225	0
__003_Rhodococcus_biphenylivorans_TG9_T	171_Rhodococcus_sp._06-156-4a	19.9	[17.7 - 22.3%]	0.2211	0
__003_Rhodococcus_biphenylivorans_TG9_T	172_Rhodococcus_sp._06-156-4C	19.9	[17.7 - 22.3%]	0.221	0
__003_Rhodococcus_biphenylivorans_TG9_T	173_Rhodococcus_sp._06-221-2	19.5	[17.3 - 21.9%]	0.2256	0
__003_Rhodococcus_biphenylivorans_TG9_T	174_Rhodococcus_sp._06-235-1A	19.5	[17.3 - 21.9%]	0.225	0
__003_Rhodococcus_biphenylivorans_TG9_T	175_Rhodococcus_sp._06-412-2B	19.9	[17.7 - 22.3%]	0.221	0
__003_Rhodococcus_biphenylivorans_TG9_T	176_Rhodococcus_sp._06-412-2C	19.9	[17.7 - 22.3%]	0.2212	0
__003_Rhodococcus_biphenylivorans_TG9_T	177_Rhodococcus_sp._06-418-1B	20.1	[17.9 - 22.5%]	0.2184	0
__003_Rhodococcus_biphenylivorans_TG9_T	178_Rhodococcus_sp._06-418-5	19.4	[17.2 - 21.8%]	0.2265	0
__003_Rhodococcus_biphenylivorans_TG9_T	179_Rhodococcus_sp._06-462-5	19.8	[17.6 - 22.2%]	0.2224	0
__003_Rhodococcus_biphenylivorans_TG9_T	180_Rhodococcus_sp._06-469-3-2	19.4	[17.2 - 21.8%]	0.2266	0
__003_Rhodococcus_biphenylivorans_TG9_T	181_Rhodococcus_sp._06-470-2	19.5	[17.3 - 21.9%]	0.2251	0
__003_Rhodococcus_biphenylivorans_TG9_T	182_Rhodococcus_sp._06-621-2	20.1	[17.9 - 22.5%]	0.2186	0
__003_Rhodococcus_biphenylivorans_TG9_T	183_Rhodococcus_sp._1139	20.3	[18.1 - 22.7%]	0.2162	0
__003_Rhodococcus_biphenylivorans_TG9_T	184_Rhodococcus_sp._114MFTsu3.1	20	[17.8 - 22.4%]	0.2198	0
__003_Rhodococcus_biphenylivorans_TG9_T	185_Rhodococcus_sp._1163	19.1	[16.9 - 21.5%]	0.2301	0
__003_Rhodococcus_biphenylivorans_TG9_T	186_Rhodococcus_sp._1168	19.6	[17.4 - 22%]	0.2242	0
__003_Rhodococcus_biphenylivorans_TG9_T	187_Rhodococcus_sp._14-1411-2a	19.4	[17.2 - 21.7%]	0.2272	0
__003_Rhodococcus_biphenylivorans_TG9_T	188_Rhodococcus_sp._14-2470-1a	20	[17.8 - 22.4%]	0.2194	0
__003_Rhodococcus_biphenylivorans_TG9_T	189_Rhodococcus_sp._14-2470-1b	19.8	[17.6 - 22.2%]	0.2223	0
__003_Rhodococcus_biphenylivorans_TG9_T	190_Rhodococcus_sp._14-2483-1-1	20	[17.8 - 22.4%]	0.2196	0
__003_Rhodococcus_biphenylivorans_TG9_T	191_Rhodococcus_sp._14-2483-1-2	19.2	[17 - 21.6%]	0.229	0
__003_Rhodococcus_biphenylivorans_TG9_T	192_Rhodococcus_sp._14-2496-1d	19.5	[17.3 - 21.9%]	0.2253	0
__003_Rhodococcus_biphenylivorans_TG9_T	193_Rhodococcus_sp._14-2686-1-2	19.7	[17.5 - 22.1%]	0.2235	0
__003_Rhodococcus_biphenylivorans_TG9_T	194_Rhodococcus_sp._15-1154-1	20.1	[17.9 - 22.5%]	0.2188	0
__003_Rhodococcus_biphenylivorans_TG9_T	195_Rhodococcus_sp._15-1189-1-1a	19.7	[17.5 - 22.1%]	0.2235	0
__003_Rhodococcus_biphenylivorans_TG9_T	196_Rhodococcus_sp._15-2388-1-1a	19.3	[17.1 - 21.7%]	0.2282	0
__003_Rhodococcus_biphenylivorans_TG9_T	197_Rhodococcus_sp._15-649-1-2	20.1	[17.8 - 22.5%]	0.2191	0
__003_Rhodococcus_biphenylivorans_TG9_T	198_Rhodococcus_sp._15-649-2-2	19.8	[17.6 - 22.2%]	0.2216	0
__003_Rhodococcus_biphenylivorans_TG9_T	199_Rhodococcus_sp._15-725-2-2b	19.5	[17.3 - 21.9%]	0.2253	0
__003_Rhodococcus_biphenylivorans_TG9_T	200_Rhodococcus_sp._164Chir2E	19.7	[17.5 - 22.1%]	0.2227	0
__003_Rhodococcus_biphenylivorans_TG9_T	201_Rhodococcus_sp._29MFTsu3.1	19.4	[17.2 - 21.8%]	0.2267	0
__003_Rhodococcus_biphenylivorans_TG9_T	202_Rhodococcus_sp._2G	84.4	[81.6 - 86.8%]	0.0183	93.4
__003_Rhodococcus_biphenylivorans_TG9_T	203_Rhodococcus_sp._311R	19.8	[17.6 - 22.2%]	0.2215	0
__003_Rhodococcus_biphenylivorans_TG9_T	204_Rhodococcus_sp._4J2A2	19.8	[17.6 - 22.2%]	0.2223	0
__003_Rhodococcus_biphenylivorans_TG9_T	205_Rhodococcus_sp._66b	19.6	[17.4 - 22%]	0.2245	0
__003_Rhodococcus_biphenylivorans_TG9_T	206_Rhodococcus_sp._852002-51564_SCH6189132-a	89.7	[87.3 - 91.6%]	0.0125	95.69
__003_Rhodococcus_biphenylivorans_TG9_T	207_Rhodococcus_sp._ACPA1	19.8	[17.6 - 22.2%]	0.2218	0
__003_Rhodococcus_biphenylivorans_TG9_T	208_Rhodococcus_sp._ACPA4	19.7	[17.5 - 22.1%]	0.2233	0
__003_Rhodococcus_biphenylivorans_TG9_T	209_Rhodococcus_sp._ACS1	19.8	[17.6 - 22.2%]	0.2219	0
__003_Rhodococcus_biphenylivorans_TG9_T	210_Rhodococcus_sp._AD45	19.9	[17.7 - 22.3%]	0.221	0
__003_Rhodococcus_biphenylivorans_TG9_T	211_Rhodococcus_sp._ADH	19.7	[17.5 - 22.1%]	0.2226	0
__003_Rhodococcus_biphenylivorans_TG9_T	212_Rhodococcus_sp._AJR001	20.1	[17.9 - 22.5%]	0.2188	0
__003_Rhodococcus_biphenylivorans_TG9_T	213_Rhodococcus_sp._ARP2	20	[17.8 - 22.4%]	0.2202	0
__003_Rhodococcus_biphenylivorans_TG9_T	214_Rhodococcus_sp._AW25M09	19.7	[17.5 - 22.1%]	0.2233	0
__003_Rhodococcus_biphenylivorans_TG9_T	215_Rhodococcus_sp._B7740	19.7	[17.5 - 22.1%]	0.2236	0
__003_Rhodococcus_biphenylivorans_TG9_T	216_Rhodococcus_sp._BH4	20.1	[17.9 - 22.5%]	0.2186	0
__003_Rhodococcus_biphenylivorans_TG9_T	217_Rhodococcus_sp._BUPNP1	60.9	[58.1 - 63.7%]	0.05	55.4
__003_Rhodococcus_biphenylivorans_TG9_T	218_Rhodococcus_sp._Chr-9	86.7	[84 - 88.9%]	0.0158	94.51
__003_Rhodococcus_biphenylivorans_TG9_T	219_Rhodococcus_sp._CUA-806	19	[16.8 - 21.4%]	0.2316	0
__003_Rhodococcus_biphenylivorans_TG9_T	220_Rhodococcus_sp._D-1	19.9	[17.7 - 22.3%]	0.2204	0
__003_Rhodococcus_biphenylivorans_TG9_T	221_Rhodococcus_sp._DK17	19.8	[17.6 - 22.2%]	0.2221	0
__003_Rhodococcus_biphenylivorans_TG9_T	222_Rhodococcus_sp._EPR-134	20.2	[18 - 22.6%]	0.2177	0
__003_Rhodococcus_biphenylivorans_TG9_T	223_Rhodococcus_sp._EPR-147	19.7	[17.5 - 22%]	0.2237	0
__003_Rhodococcus_biphenylivorans_TG9_T	224_Rhodococcus_sp._EPR-157	19.5	[17.3 - 21.9%]	0.2258	0
__003_Rhodococcus_biphenylivorans_TG9_T	225_Rhodococcus_sp._EPR-279	19.5	[17.4 - 21.9%]	0.2249	0
__003_Rhodococcus_biphenylivorans_TG9_T	226_Rhodococcus_sp._EsD8	21.9	[19.7 - 24.4%]	0.2001	0
__003_Rhodococcus_biphenylivorans_TG9_T	227_Rhodococcus_sp._H-CA8f	19.9	[17.6 - 22.3%]	0.2214	0
__003_Rhodococcus_biphenylivorans_TG9_T	228_Rhodococcus_sp._HS-D2	87.4	[84.8 - 89.6%]	0.015	94.82
__003_Rhodococcus_biphenylivorans_TG9_T	229_Rhodococcus_sp._JG-3	19.7	[17.5 - 22.1%]	0.2235	0
__003_Rhodococcus_biphenylivorans_TG9_T	230_Rhodococcus_sp._JVH1	20	[17.7 - 22.4%]	0.2203	0
__003_Rhodococcus_biphenylivorans_TG9_T	231_Rhodococcus_sp._KB6	19.9	[17.7 - 22.4%]	0.2204	0
__003_Rhodococcus_biphenylivorans_TG9_T	232_Rhodococcus_sp._LB1	19.8	[17.6 - 22.2%]	0.2219	0
__003_Rhodococcus_biphenylivorans_TG9_T	233_Rhodococcus_sp._Leaf225	19.5	[17.3 - 21.9%]	0.2252	0
__003_Rhodococcus_biphenylivorans_TG9_T	234_Rhodococcus_sp._Leaf233	19.4	[17.2 - 21.8%]	0.2266	0
__003_Rhodococcus_biphenylivorans_TG9_T	235_Rhodococcus_sp._Leaf247	19.6	[17.4 - 22%]	0.2243	0
__003_Rhodococcus_biphenylivorans_TG9_T	236_Rhodococcus_sp._Leaf258	19.6	[17.4 - 22%]	0.2248	0
__003_Rhodococcus_biphenylivorans_TG9_T	237_Rhodococcus_sp._Leaf278	19.8	[17.6 - 22.3%]	0.2215	0
__003_Rhodococcus_biphenylivorans_TG9_T	238_Rhodococcus_sp._Leaf7	19.6	[17.4 - 22%]	0.2244	0
__003_Rhodococcus_biphenylivorans_TG9_T	239_Rhodococcus_sp._M8	21.6	[19.4 - 24.1%]	0.2028	0
__003_Rhodococcus_biphenylivorans_TG9_T	240_Rhodococcus_sp._MEB064	19.9	[17.7 - 22.3%]	0.2207	0
__003_Rhodococcus_biphenylivorans_TG9_T	241_Rhodococcus_sp._MTM3W5.2	20.2	[18 - 22.6%]	0.2176	0
__003_Rhodococcus_biphenylivorans_TG9_T	242_Rhodococcus_sp._NCIMB_12038	20	[17.8 - 22.4%]	0.2198	0
__003_Rhodococcus_biphenylivorans_TG9_T	243_Rhodococcus_sp._OK270	19.9	[17.7 - 22.3%]	0.2213	0
__003_Rhodococcus_biphenylivorans_TG9_T	244_Rhodococcus_sp._OK302	19.8	[17.6 - 22.2%]	0.2224	0
__003_Rhodococcus_biphenylivorans_TG9_T	245_Rhodococcus_sp._P14	21.9	[19.6 - 24.3%]	0.2008	0
__003_Rhodococcus_biphenylivorans_TG9_T	246_Rhodococcus_sp._P27	19.3	[17.1 - 21.7%]	0.2274	0
__003_Rhodococcus_biphenylivorans_TG9_T	247_Rhodococcus_sp._P52	87.9	[85.4 - 90%]	0.0144	95.02
__003_Rhodococcus_biphenylivorans_TG9_T	248_Rhodococcus_sp._PBTS_1	20.2	[17.9 - 22.6%]	0.218	0
__003_Rhodococcus_biphenylivorans_TG9_T	249_Rhodococcus_sp._PBTS_2	19.5	[17.3 - 21.9%]	0.2251	0
__003_Rhodococcus_biphenylivorans_TG9_T	250_Rhodococcus_sp._PML026	19.9	[17.6 - 22.3%]	0.2214	0
__003_Rhodococcus_biphenylivorans_TG9_T	251_Rhodococcus_sp._R1101	42.9	[40.4 - 45.5%]	0.0902	5.38
__003_Rhodococcus_biphenylivorans_TG9_T	252_Rhodococcus_sp._RD6.2	19.7	[17.5 - 22.1%]	0.2227	0
__003_Rhodococcus_biphenylivorans_TG9_T	253_Rhodococcus_sp._RS1C4	19.9	[17.7 - 22.3%]	0.221	0
__003_Rhodococcus_biphenylivorans_TG9_T	254_Rhodococcus_sp._SC4	19.8	[17.6 - 22.2%]	0.2222	0
__003_Rhodococcus_biphenylivorans_TG9_T	255_Rhodococcus_sp._UNC23MFCrub1.1	19.5	[17.3 - 21.9%]	0.2254	0
__003_Rhodococcus_biphenylivorans_TG9_T	256_Rhodococcus_sp._UNC363MFTsu5.1	19.8	[17.6 - 22.2%]	0.2215	0
__003_Rhodococcus_biphenylivorans_TG9_T	257_Rhodococcus_sp._WB1	21.7	[19.4 - 24.1%]	0.2024	0
__003_Rhodococcus_biphenylivorans_TG9_T	258_Rhodococcus_sp._WMMA185	19.9	[17.7 - 22.3%]	0.2209	0
__003_Rhodococcus_biphenylivorans_TG9_T	259_Rhodococcus_sp._WWJCD1	19.8	[17.6 - 22.2%]	0.2217	0
__003_Rhodococcus_biphenylivorans_TG9_T	260_Rhodococcus_sp._YH3-3_	21	[18.7 - 23.4%]	0.2094	0
__003_Rhodococcus_biphenylivorans_TG9_T	261_Rhodococcus_sp._YL-0	19.9	[17.7 - 22.3%]	0.2211	0
__003_Rhodococcus_biphenylivorans_TG9_T	262_Rhodococcus_sp._YL-1	20.2	[18 - 22.6%]	0.2175	0
__003_Rhodococcus_biphenylivorans_TG9_T	263_Rhodococcus_triatomae_DSM_44892_T	20.3	[18.1 - 22.7%]	0.2166	0
__003_Rhodococcus_biphenylivorans_TG9_T	264_Rhodococcus_triatomae_BKS_15-14	20.1	[17.9 - 22.5%]	0.2189	0
__003_Rhodococcus_biphenylivorans_TG9_T	266_Rhodococcus_tukisamuensis_JCM_11308_T	20.2	[18 - 22.6%]	0.2172	0
__003_Rhodococcus_biphenylivorans_TG9_T	268_Rhodococcus_wratislaviensis_IFP_2016	20.7	[18.4 - 23.1%]	0.2126	0
__003_Rhodococcus_biphenylivorans_TG9_T	269_Rhodococcus_wratislaviensis_NBRC_100605_T	20.1	[17.9 - 22.5%]	0.219	0
__003_Rhodococcus_biphenylivorans_TG9_T	270_Rhodococcus_yunnanensis_NBRC_103083_T	19.3	[17.1 - 21.7%]	0.228	0
__003_Rhodococcus_biphenylivorans_TG9_T	271_Rhodococcus_zopfii_NBRC_100606_-_JCM_9919_T	21.8	[19.6 - 24.3%]	0.2008	0
__004_Rhodococcus_coprophilus_NCTC_10994_T	__005_Rhodococcus_erythropolis_S-43	20.1	[17.8 - 22.5%]	0.2192	0
__004_Rhodococcus_coprophilus_NCTC_10994_T	__006_Rhodococcus_erythropolis_AV96	19.5	[17.3 - 21.9%]	0.2258	0
__004_Rhodococcus_coprophilus_NCTC_10994_T	__007_Rhodococcus_erythropolis_JCM_3201_T	19.6	[17.5 - 22%]	0.2237	0
__004_Rhodococcus_coprophilus_NCTC_10994_T	__008_Rhodococcus_erythropolis_NCTC8036	19.5	[17.3 - 21.9%]	0.2251	0
__004_Rhodococcus_coprophilus_NCTC_10994_T	__009_Rhodococcus_erythropolis_ATCC_15903	19.4	[17.2 - 21.8%]	0.2267	0
__004_Rhodococcus_coprophilus_NCTC_10994_T	__010_Rhodococcus_erythropolis_B7g	19.5	[17.3 - 21.9%]	0.2257	0
__004_Rhodococcus_coprophilus_NCTC_10994_T	__011_Rhodococcus_erythropolis_JCM_9803	19.3	[17.1 - 21.7%]	0.2282	0
__004_Rhodococcus_coprophilus_NCTC_10994_T	__012_Rhodococcus_erythropolis_JCM_9804	19.4	[17.2 - 21.8%]	0.2263	0
__004_Rhodococcus_coprophilus_NCTC_10994_T	__013_Rhodococcus_erythropolis_JCM_9805	19.6	[17.4 - 22%]	0.2245	0
__004_Rhodococcus_coprophilus_NCTC_10994_T	__014_Rhodococcus_fascians_LMG_3623_T	19.7	[17.5 - 22.1%]	0.223	0
__004_Rhodococcus_coprophilus_NCTC_10994_T	__015_Rhodococcus_globerulus_WS3306	19.2	[17.1 - 21.6%]	0.2284	0
__004_Rhodococcus_coprophilus_NCTC_10994_T	__016_Rhodococcus_gordoniae_NCTC13296_T	21.9	[19.7 - 24.4%]	0.2	0
__004_Rhodococcus_coprophilus_NCTC_10994_T	__017_Rhodococcus_hoagii_NCTC1621	19.9	[17.7 - 22.3%]	0.2208	0
__004_Rhodococcus_coprophilus_NCTC_10994_T	__018_Rhodococcus_hoagii_NCTC5650	20	[17.7 - 22.4%]	0.2203	0
__004_Rhodococcus_coprophilus_NCTC_10994_T	__019_Rhodococcus_hoagii_MET	19.3	[17.1 - 21.7%]	0.2276	0
__004_Rhodococcus_coprophilus_NCTC_10994_T	__020_Rhodococcus_hoagii_UBA6654	19.9	[17.7 - 22.4%]	0.2204	0
__004_Rhodococcus_coprophilus_NCTC_10994_T	__021_Rhodococcus_hoagii_DSSKP-R-001	19.9	[17.7 - 22.4%]	0.2204	0
__004_Rhodococcus_coprophilus_NCTC_10994_T	__022_Rhodococcus_opacus_DSM_44186	19.9	[17.7 - 22.3%]	0.2208	0
__004_Rhodococcus_coprophilus_NCTC_10994_T	__023_Rhodococcus_opacus_ATCC_51882_T	19.9	[17.7 - 22.3%]	0.2212	0
__004_Rhodococcus_coprophilus_NCTC_10994_T	__024_Rhodococcus_opacus_R7	19.9	[17.7 - 22.3%]	0.2207	0
__004_Rhodococcus_coprophilus_NCTC_10994_T	__025_Rhodococcus_pyridinivorans_YF3	22	[19.7 - 24.5%]	0.1992	0
__004_Rhodococcus_coprophilus_NCTC_10994_T	__026_Rhodococcus_pyridinivorans_ZKA49	22.2	[19.9 - 24.6%]	0.1978	0
__004_Rhodococcus_coprophilus_NCTC_10994_T	__027_Rhodococcus_pyridinivorans_ZKA33	22	[19.7 - 24.4%]	0.1994	0
__004_Rhodococcus_coprophilus_NCTC_10994_T	__028_Rhodococcus_qingshengii_TUHH-12	19.1	[16.9 - 21.5%]	0.2299	0
__004_Rhodococcus_coprophilus_NCTC_10994_T	__029_Rhodococcus_qingshengii_S-E5	23.2	[20.9 - 25.6%]	0.1888	0
__004_Rhodococcus_coprophilus_NCTC_10994_T	__030_Rhodococcus_qingshengii_S10	19.5	[17.3 - 21.9%]	0.2259	0
__004_Rhodococcus_coprophilus_NCTC_10994_T	__031_Rhodococcus_rhodochrous_NCTC_630	19.8	[17.6 - 22.2%]	0.2219	0
__004_Rhodococcus_coprophilus_NCTC_10994_T	__032_Rhodococcus_ruber_YC-YT1	20.9	[18.6 - 23.3%]	0.2106	0
__004_Rhodococcus_coprophilus_NCTC_10994_T	__033_Rhodococcus_ruber_OA1	20.9	[18.7 - 23.4%]	0.2097	0
__004_Rhodococcus_coprophilus_NCTC_10994_T	__034_Rhodococcus_sp._PMG_090	19.7	[17.5 - 22.1%]	0.2227	0
__004_Rhodococcus_coprophilus_NCTC_10994_T	__035_Rhodococcus_sp._PMG_094	19.2	[17 - 21.6%]	0.2291	0
__004_Rhodococcus_coprophilus_NCTC_10994_T	__036_Rhodococcus_sp._PMG_254	19.2	[17 - 21.6%]	0.2287	0
__004_Rhodococcus_coprophilus_NCTC_10994_T	__037_Rhodococcus_sp._PMG_236	18.9	[16.7 - 21.3%]	0.2328	0
__004_Rhodococcus_coprophilus_NCTC_10994_T	__038_Rhodococcus_sp._PMG_093	29.1	[26.8 - 31.6%]	0.147	0.07
__004_Rhodococcus_coprophilus_NCTC_10994_T	__039_Rhodococcus_sp._PMG_084	20.1	[17.9 - 22.5%]	0.2183	0
__004_Rhodococcus_coprophilus_NCTC_10994_T	__040_Rhodococcus_sp._PMG_126	19.6	[17.4 - 22%]	0.2244	0
__004_Rhodococcus_coprophilus_NCTC_10994_T	__041_Rhodococcus_sp._PMG_259	19.5	[17.4 - 21.9%]	0.2249	0
__004_Rhodococcus_coprophilus_NCTC_10994_T	__042_Rhodococcus_sp._1R11	19.8	[17.6 - 22.2%]	0.2219	0
__004_Rhodococcus_coprophilus_NCTC_10994_T	__043_Rhodococcus_sp._ABRD24	20.2	[18 - 22.6%]	0.2178	0
__004_Rhodococcus_coprophilus_NCTC_10994_T	__044_Rhodococcus_sp._AG1013	20	[17.8 - 22.4%]	0.2195	0
__004_Rhodococcus_coprophilus_NCTC_10994_T	__045_Rhodococcus_sp._AQ5-07	19.7	[17.5 - 22.1%]	0.2237	0
__004_Rhodococcus_coprophilus_NCTC_10994_T	__046_Rhodococcus_sp._BS-15	19.5	[17.3 - 21.9%]	0.225	0
__004_Rhodococcus_coprophilus_NCTC_10994_T	__047_Rhodococcus_sp._C9-28	20.5	[18.3 - 22.9%]	0.2143	0
__004_Rhodococcus_coprophilus_NCTC_10994_T	__048_Rhodococcus_sp._Eu-32	19.1	[16.9 - 21.4%]	0.2306	0
__004_Rhodococcus_coprophilus_NCTC_10994_T	__049_Rhodococcus_sp._HA99	21.6	[19.4 - 24.1%]	0.203	0
__004_Rhodococcus_coprophilus_NCTC_10994_T	__050_Rhodococcus_sp._IITR03	22.9	[20.6 - 25.3%]	0.1915	0
__004_Rhodococcus_coprophilus_NCTC_10994_T	__051_Rhodococcus_sp._JCM_3009	22.5	[20.2 - 24.9%]	0.1949	0
__004_Rhodococcus_coprophilus_NCTC_10994_T	__052_Rhodococcus_sp._JCM_9791	21.6	[19.3 - 24%]	0.2035	0
__004_Rhodococcus_coprophilus_NCTC_10994_T	__053_Rhodococcus_sp._JCM_9793	21.7	[19.4 - 24.1%]	0.2026	0
__004_Rhodococcus_coprophilus_NCTC_10994_T	__054_Rhodococcus_sp._KBS0724	19.6	[17.4 - 22%]	0.2244	0
__004_Rhodococcus_coprophilus_NCTC_10994_T	__055_Rhodococcus_sp._KBW08	19.9	[17.7 - 22.3%]	0.2208	0
__004_Rhodococcus_coprophilus_NCTC_10994_T	__056_Rhodococcus_sp._LHW50502	19.8	[17.6 - 22.2%]	0.2216	0
__004_Rhodococcus_coprophilus_NCTC_10994_T	__057_Rhodococcus_sp._LHW51113	19.8	[17.6 - 22.2%]	0.222	0
__004_Rhodococcus_coprophilus_NCTC_10994_T	__058_Rhodococcus_sp._LP_11_YM	19.7	[17.5 - 22.1%]	0.2226	0
__004_Rhodococcus_coprophilus_NCTC_10994_T	__059_Rhodococcus_sp._LP_3_YM	19.7	[17.5 - 22.1%]	0.2226	0
__004_Rhodococcus_coprophilus_NCTC_10994_T	__060_Rhodococcus_sp._NEAU-CX67	20.3	[18.1 - 22.7%]	0.2167	0
__004_Rhodococcus_coprophilus_NCTC_10994_T	__061_Rhodococcus_sp._NJ-530	19.5	[17.3 - 21.9%]	0.2254	0
__004_Rhodococcus_coprophilus_NCTC_10994_T	__062_Rhodococcus_sp._OK269	19.3	[17.1 - 21.6%]	0.2283	0
__004_Rhodococcus_coprophilus_NCTC_10994_T	__063_Rhodococcus_sp._OK551	19.1	[17 - 21.5%]	0.2296	0
__004_Rhodococcus_coprophilus_NCTC_10994_T	__064_Rhodococcus_sp._P1Y	19	[16.8 - 21.4%]	0.2314	0
__004_Rhodococcus_coprophilus_NCTC_10994_T	__065_Rhodococcus_sp._PAMC28705	19	[16.8 - 21.4%]	0.2311	0
__004_Rhodococcus_coprophilus_NCTC_10994_T	__066_Rhodococcus_sp._PAMC28707	19	[16.8 - 21.4%]	0.2311	0
__004_Rhodococcus_coprophilus_NCTC_10994_T	__067_Rhodococcus_sp._Q1	22	[19.7 - 24.4%]	0.1997	0
__004_Rhodococcus_coprophilus_NCTC_10994_T	__068_Rhodococcus_sp._R04	21.9	[19.7 - 24.4%]	0.2001	0
__004_Rhodococcus_coprophilus_NCTC_10994_T	__069_Rhodococcus_sp._SBT000017	19.4	[17.3 - 21.8%]	0.226	0
__004_Rhodococcus_coprophilus_NCTC_10994_T	__070_Rhodococcus_sp._SMB37	20.7	[18.5 - 23.2%]	0.2117	0
__004_Rhodococcus_coprophilus_NCTC_10994_T	__071_Rhodococcus_sp._X156	19.8	[17.6 - 22.2%]	0.2222	0
__004_Rhodococcus_coprophilus_NCTC_10994_T	__072_Rhodococcus_wratislaviensis_WS3308	20	[17.8 - 22.4%]	0.2194	0
__004_Rhodococcus_coprophilus_NCTC_10994_T	__073_Rhodococcus_wratislaviensis_NCTC_13229	20	[17.8 - 22.4%]	0.2196	0
__004_Rhodococcus_coprophilus_NCTC_10994_T	__074_Rhodococcus_wratislaviensis_C31-06	19.8	[17.6 - 22.2%]	0.2224	0
__004_Rhodococcus_coprophilus_NCTC_10994_T	00001_Rhodococcus_hoagii_DSSKP-R-001	19.9	[17.7 - 22.4%]	0.2204	0
__004_Rhodococcus_coprophilus_NCTC_10994_T	00002_Rhodococcus_opacus_04-OD7	19.9	[17.7 - 22.3%]	0.2211	0
__004_Rhodococcus_coprophilus_NCTC_10994_T	00003_Rhodococcus_qingshengii_djl-6-2	19.5	[17.3 - 21.9%]	0.2258	0
__004_Rhodococcus_coprophilus_NCTC_10994_T	00004_Rhodococcus_rhodochrous_EP4	22	[19.7 - 24.4%]	0.1993	0
__004_Rhodococcus_coprophilus_NCTC_10994_T	00005_Rhodococcus_ruber_SD3	20.8	[18.6 - 23.3%]	0.2108	0
__004_Rhodococcus_coprophilus_NCTC_10994_T	00006_Rhodococcus_sp_AD45-ID	19.2	[17 - 21.6%]	0.229	0
__004_Rhodococcus_coprophilus_NCTC_10994_T	00007_Rhodococcus_sp_Br-6	19.8	[17.6 - 22.2%]	0.2215	0
__004_Rhodococcus_coprophilus_NCTC_10994_T	00008_Rhodococcus_sp_ENV425	21.1	[18.9 - 23.5%]	0.208	0
__004_Rhodococcus_coprophilus_NCTC_10994_T	00009_Rhodococcus_sp_OK519	19.7	[17.5 - 22.1%]	0.2227	0
__004_Rhodococcus_coprophilus_NCTC_10994_T	00010_Rhodococcus_sp_OK611	19.9	[17.7 - 22.3%]	0.2208	0
__004_Rhodococcus_coprophilus_NCTC_10994_T	00011_Rhodococcus_sp_S2-17	19.3	[17.1 - 21.7%]	0.2275	0
__004_Rhodococcus_coprophilus_NCTC_10994_T	00012_Rhodococcus_sp_SAORIC-690	18.5	[16.4 - 20.9%]	0.2371	0
__004_Rhodococcus_coprophilus_NCTC_10994_T	000_Nocardia_brasiliensis_ATCC_700358_OUTGROUP	20.5	[18.3 - 22.9%]	0.2144	0
__004_Rhodococcus_coprophilus_NCTC_10994_T	001_Rhodococcus_aetherivorans_BCP1	20.8	[18.6 - 23.3%]	0.2109	0
__004_Rhodococcus_coprophilus_NCTC_10994_T	002_Rhodococcus_aetherivorans_IcdP1	20.8	[18.6 - 23.3%]	0.2107	0
__004_Rhodococcus_coprophilus_NCTC_10994_T	005_Rhodococcus_corynebacterioides_NBRC_14404_T	19.6	[17.4 - 22%]	0.2241	0
__004_Rhodococcus_coprophilus_NCTC_10994_T	006_Rhodococcus_defluvii_Ca11_T	19.7	[17.5 - 22.1%]	0.2235	0
__004_Rhodococcus_coprophilus_NCTC_10994_T	007_Rhodococcus_enclensis_23b-28	19.5	[17.3 - 21.9%]	0.2255	0
__004_Rhodococcus_coprophilus_NCTC_10994_T	009_Rhodococcus_erythropolis_NRRL_B-16532	19.5	[17.3 - 21.9%]	0.2252	0
__004_Rhodococcus_coprophilus_NCTC_10994_T	010_Rhodococcus_erythropolis_JCM_6824	19.3	[17.1 - 21.7%]	0.2276	0
__004_Rhodococcus_coprophilus_NCTC_10994_T	011_Rhodococcus_erythropolis_BG43	19.8	[17.6 - 22.2%]	0.2218	0
__004_Rhodococcus_coprophilus_NCTC_10994_T	012_Rhodococcus_erythropolis_CAS922i	19.3	[17.2 - 21.7%]	0.2272	0
__004_Rhodococcus_coprophilus_NCTC_10994_T	013_Rhodococcus_erythropolis_NSX2	19.4	[17.2 - 21.8%]	0.2266	0
__004_Rhodococcus_coprophilus_NCTC_10994_T	014_Rhodococcus_erythropolis_MI2	19.4	[17.3 - 21.8%]	0.2261	0
__004_Rhodococcus_coprophilus_NCTC_10994_T	015_Rhodococcus_erythropolis_VSD3	19.5	[17.3 - 21.9%]	0.2257	0
__004_Rhodococcus_coprophilus_NCTC_10994_T	016_Rhodococcus_erythropolis_IEGM_267	19.5	[17.3 - 21.9%]	0.2254	0
__004_Rhodococcus_coprophilus_NCTC_10994_T	017_Rhodococcus_erythropolis_1159	19.9	[17.7 - 22.3%]	0.2206	0
__004_Rhodococcus_coprophilus_NCTC_10994_T	018_Rhodococcus_erythropolis_ACN1	19.8	[17.6 - 22.2%]	0.2216	0
__004_Rhodococcus_coprophilus_NCTC_10994_T	019_Rhodococcus_erythropolis_CCM2595	19.6	[17.4 - 21.9%]	0.2248	0
__004_Rhodococcus_coprophilus_NCTC_10994_T	020_Rhodococcus_erythropolis_DN1	19.5	[17.3 - 21.9%]	0.2255	0
__004_Rhodococcus_coprophilus_NCTC_10994_T	022_Rhodococcus_erythropolis_PR4_-_NBRC_100887	19.6	[17.5 - 22%]	0.2237	0
__004_Rhodococcus_coprophilus_NCTC_10994_T	023_Rhodococcus_erythropolis_R138	19.5	[17.4 - 21.9%]	0.2249	0
__004_Rhodococcus_coprophilus_NCTC_10994_T	024_Rhodococcus_erythropolis_SK121	19.3	[17.1 - 21.7%]	0.2279	0
__004_Rhodococcus_coprophilus_NCTC_10994_T	025_Rhodococcus_erythropolis_XP	19.9	[17.7 - 22.3%]	0.2209	0
__004_Rhodococcus_coprophilus_NCTC_10994_T	026_Rhodococcus_fascians_A22b	19.8	[17.6 - 22.2%]	0.2219	0
__004_Rhodococcus_coprophilus_NCTC_10994_T	027_Rhodococcus_fascians_F7	19.6	[17.4 - 22%]	0.2238	0
__004_Rhodococcus_coprophilus_NCTC_10994_T	028_Rhodococcus_fascians_15-508-1b	19.9	[17.7 - 22.3%]	0.2204	0
__004_Rhodococcus_coprophilus_NCTC_10994_T	029_Rhodococcus_fascians_14-2632-D2	19.9	[17.7 - 22.3%]	0.2204	0
__004_Rhodococcus_coprophilus_NCTC_10994_T	030_Rhodococcus_fascians_14-2632c-1	19.9	[17.7 - 22.3%]	0.2204	0
__004_Rhodococcus_coprophilus_NCTC_10994_T	031_Rhodococcus_fascians_B3	19.9	[17.7 - 22.3%]	0.2204	0
__004_Rhodococcus_coprophilus_NCTC_10994_T	032_Rhodococcus_fascians_A2	19.9	[17.7 - 22.3%]	0.2206	0
__004_Rhodococcus_coprophilus_NCTC_10994_T	033_Rhodococcus_fascians_02-815	19.4	[17.2 - 21.8%]	0.2263	0
__004_Rhodococcus_coprophilus_NCTC_10994_T	034_Rhodococcus_fascians_02-816c	19.3	[17.1 - 21.7%]	0.2281	0
__004_Rhodococcus_coprophilus_NCTC_10994_T	035_Rhodococcus_fascians_04-516	19.9	[17.7 - 22.3%]	0.221	0
__004_Rhodococcus_coprophilus_NCTC_10994_T	036_Rhodococcus_fascians_05-339-1	19.4	[17.2 - 21.8%]	0.2262	0
__004_Rhodococcus_coprophilus_NCTC_10994_T	037_Rhodococcus_fascians_05-561-1	19.6	[17.4 - 22%]	0.2244	0
__004_Rhodococcus_coprophilus_NCTC_10994_T	038_Rhodococcus_fascians_A21d2	19.8	[17.6 - 22.2%]	0.222	0
__004_Rhodococcus_coprophilus_NCTC_10994_T	039_Rhodococcus_fascians_A25f	20	[17.8 - 22.4%]	0.2196	0
__004_Rhodococcus_coprophilus_NCTC_10994_T	040_Rhodococcus_fascians_A3b	20	[17.8 - 22.4%]	0.2198	0
__004_Rhodococcus_coprophilus_NCTC_10994_T	041_Rhodococcus_fascians_A44A	19.3	[17.1 - 21.7%]	0.2282	0
__004_Rhodococcus_coprophilus_NCTC_10994_T	042_Rhodococcus_fascians_A73a	19.3	[17.2 - 21.7%]	0.2272	0
__004_Rhodococcus_coprophilus_NCTC_10994_T	043_Rhodococcus_fascians_A76	19.2	[17 - 21.6%]	0.229	0
__004_Rhodococcus_coprophilus_NCTC_10994_T	044_Rhodococcus_fascians_A78	19.9	[17.7 - 22.3%]	0.2211	0
__004_Rhodococcus_coprophilus_NCTC_10994_T	045_Rhodococcus_fascians_D188	19.7	[17.5 - 22.1%]	0.223	0
__004_Rhodococcus_coprophilus_NCTC_10994_T	046_Rhodococcus_fascians_GIC26	19.5	[17.3 - 21.9%]	0.2255	0
__004_Rhodococcus_coprophilus_NCTC_10994_T	047_Rhodococcus_fascians_GIC36	19.5	[17.3 - 21.9%]	0.2252	0
__004_Rhodococcus_coprophilus_NCTC_10994_T	048_Rhodococcus_fascians_LMG_3602	19.8	[17.6 - 22.2%]	0.2222	0
__004_Rhodococcus_coprophilus_NCTC_10994_T	049_Rhodococcus_fascians_LMG_3605	19.4	[17.2 - 21.8%]	0.2262	0
__004_Rhodococcus_coprophilus_NCTC_10994_T	050_Rhodococcus_fascians_LMG_3616	19.9	[17.7 - 22.3%]	0.2208	0
__004_Rhodococcus_coprophilus_NCTC_10994_T	051_Rhodococcus_fascians_LMG_3625	20	[17.8 - 22.4%]	0.2197	0
__004_Rhodococcus_coprophilus_NCTC_10994_T	053_Rhodococcus_globerulus_NBRC_14531_T	19.1	[17 - 21.5%]	0.2297	0
__004_Rhodococcus_coprophilus_NCTC_10994_T	055_Rhodococcus_hoagii_DSM_20295_T	20.1	[17.9 - 22.6%]	0.2181	0
__004_Rhodococcus_coprophilus_NCTC_10994_T	056_Rhodococcus_hoagii_N1288	19.9	[17.7 - 22.3%]	0.2204	0
__004_Rhodococcus_coprophilus_NCTC_10994_T	057_Rhodococcus_hoagii_N1295	20	[17.8 - 22.4%]	0.2197	0
__004_Rhodococcus_coprophilus_NCTC_10994_T	058_Rhodococcus_hoagii_N1301	20.1	[17.9 - 22.5%]	0.2184	0
__004_Rhodococcus_coprophilus_NCTC_10994_T	059_Rhodococcus_hoagii_PAM1600	20	[17.8 - 22.4%]	0.2193	0
__004_Rhodococcus_coprophilus_NCTC_10994_T	060_Rhodococcus_hoagii_PAM1572	20.1	[17.9 - 22.5%]	0.219	0
__004_Rhodococcus_coprophilus_NCTC_10994_T	061_Rhodococcus_hoagii_PAM1204	19.8	[17.6 - 22.3%]	0.2215	0
__004_Rhodococcus_coprophilus_NCTC_10994_T	062_Rhodococcus_hoagii_PAM1593	19.9	[17.7 - 22.3%]	0.2204	0
__004_Rhodococcus_coprophilus_NCTC_10994_T	063_Rhodococcus_hoagii_PAM2274	20	[17.8 - 22.4%]	0.2201	0
__004_Rhodococcus_coprophilus_NCTC_10994_T	064_Rhodococcus_hoagii_PAM1643	19.9	[17.7 - 22.3%]	0.2205	0
__004_Rhodococcus_coprophilus_NCTC_10994_T	065_Rhodococcus_hoagii_PAM1571	19.8	[17.6 - 22.2%]	0.2218	0
__004_Rhodococcus_coprophilus_NCTC_10994_T	066_Rhodococcus_hoagii_PAM2282	19.9	[17.7 - 22.3%]	0.2207	0
__004_Rhodococcus_coprophilus_NCTC_10994_T	067_Rhodococcus_hoagii_DSM_20307	19.9	[17.7 - 22.3%]	0.221	0
__004_Rhodococcus_coprophilus_NCTC_10994_T	068_Rhodococcus_hoagii_PAM2276	20	[17.8 - 22.4%]	0.2193	0
__004_Rhodococcus_coprophilus_NCTC_10994_T	069_Rhodococcus_hoagii_PAM2288	20	[17.8 - 22.4%]	0.2194	0
__004_Rhodococcus_coprophilus_NCTC_10994_T	070_Rhodococcus_hoagii_PAM2279	20	[17.8 - 22.4%]	0.2194	0
__004_Rhodococcus_coprophilus_NCTC_10994_T	071_Rhodococcus_hoagii_PAM2285	19.8	[17.6 - 22.2%]	0.2219	0
__004_Rhodococcus_coprophilus_NCTC_10994_T	072_Rhodococcus_hoagii_PAM2287	20	[17.8 - 22.4%]	0.2202	0
__004_Rhodococcus_coprophilus_NCTC_10994_T	073_Rhodococcus_hoagii_PAM2012	19.9	[17.7 - 22.3%]	0.2213	0
__004_Rhodococcus_coprophilus_NCTC_10994_T	074_Rhodococcus_hoagii_PAM1354	19.9	[17.7 - 22.3%]	0.2212	0
__004_Rhodococcus_coprophilus_NCTC_10994_T	075_Rhodococcus_hoagii_PAM1271	19.9	[17.7 - 22.3%]	0.221	0
__004_Rhodococcus_coprophilus_NCTC_10994_T	076_Rhodococcus_hoagii_PAM1340	20.1	[17.9 - 22.5%]	0.219	0
__004_Rhodococcus_coprophilus_NCTC_10994_T	077_Rhodococcus_hoagii_PAM1413	20	[17.8 - 22.4%]	0.2195	0
__004_Rhodococcus_coprophilus_NCTC_10994_T	078_Rhodococcus_hoagii_PAM1357	19.9	[17.7 - 22.3%]	0.221	0
__004_Rhodococcus_coprophilus_NCTC_10994_T	079_Rhodococcus_hoagii_PAM1496	20	[17.8 - 22.4%]	0.2199	0
__004_Rhodococcus_coprophilus_NCTC_10994_T	080_Rhodococcus_hoagii_PAM1216	20	[17.8 - 22.4%]	0.2201	0
__004_Rhodococcus_coprophilus_NCTC_10994_T	081_Rhodococcus_hoagii_PAM1475	19.9	[17.7 - 22.3%]	0.2208	0
__004_Rhodococcus_coprophilus_NCTC_10994_T	082_Rhodococcus_hoagii_PAM1422	19.9	[17.7 - 22.3%]	0.2209	0
__004_Rhodococcus_coprophilus_NCTC_10994_T	083_Rhodococcus_hoagii_PAM1533	20	[17.8 - 22.4%]	0.2196	0
__004_Rhodococcus_coprophilus_NCTC_10994_T	084_Rhodococcus_hoagii_PAM1557	19.8	[17.6 - 22.3%]	0.2214	0
__004_Rhodococcus_coprophilus_NCTC_10994_T	085_Rhodococcus_hoagii_PAM1637	19.8	[17.6 - 22.2%]	0.2219	0
__004_Rhodococcus_coprophilus_NCTC_10994_T	086_Rhodococcus_hoagii_103S	20.1	[17.9 - 22.5%]	0.219	0
__004_Rhodococcus_coprophilus_NCTC_10994_T	087_Rhodococcus_hoagii_ATCC_33707	20	[17.8 - 22.4%]	0.22	0
__004_Rhodococcus_coprophilus_NCTC_10994_T	088_Rhodococcus_hoagii_NBRC_101255_-_C_7	19.9	[17.7 - 22.3%]	0.2213	0
__004_Rhodococcus_coprophilus_NCTC_10994_T	089_Rhodococcus_imtechensis_RKJ300_=_JCM_13270_T	19.8	[17.6 - 22.2%]	0.2219	0
__004_Rhodococcus_coprophilus_NCTC_10994_T	090_Rhodococcus_jostii_8	20	[17.8 - 22.4%]	0.2194	0
__004_Rhodococcus_coprophilus_NCTC_10994_T	091_Rhodococcus_jostii_DSM_44719	19.8	[17.6 - 22.2%]	0.2224	0
__004_Rhodococcus_coprophilus_NCTC_10994_T	092_Rhodococcus_jostii_NBRC_16295_T	19.6	[17.4 - 22%]	0.224	0
__004_Rhodococcus_coprophilus_NCTC_10994_T	093_Rhodococcus_jostii_RHA1	20	[17.8 - 22.4%]	0.2194	0
__004_Rhodococcus_coprophilus_NCTC_10994_T	094_Rhodococcus_koreensis_DSM_44498_T	19.4	[17.2 - 21.8%]	0.2266	0
__004_Rhodococcus_coprophilus_NCTC_10994_T	096_Rhodococcus_kroppenstedtii_DSM_44908_T	19.1	[16.9 - 21.5%]	0.2301	0
__004_Rhodococcus_coprophilus_NCTC_10994_T	097_Rhodococcus_kunmingensis_DSM_45001_T	19.3	[17.2 - 21.7%]	0.2273	0
__004_Rhodococcus_coprophilus_NCTC_10994_T	098_Rhodococcus_kyotonensis_KB10	19.3	[17.1 - 21.7%]	0.2275	0
__004_Rhodococcus_coprophilus_NCTC_10994_T	099_Rhodococcus_kyotonensis_JCM_23211_T	18.8	[16.7 - 21.2%]	0.2334	0
__004_Rhodococcus_coprophilus_NCTC_10994_T	100_Rhodococcus_maanshanensis_DSM_44675_T	20	[17.8 - 22.4%]	0.2201	0
__004_Rhodococcus_coprophilus_NCTC_10994_T	102_Rhodococcus_marinonascens_NBRC_14363_T	19.7	[17.5 - 22.1%]	0.2232	0
__004_Rhodococcus_coprophilus_NCTC_10994_T	103_Rhodococcus_opacus_NRRL_B-24011	19.4	[17.3 - 21.8%]	0.226	0
__004_Rhodococcus_coprophilus_NCTC_10994_T	105_Rhodococcus_opacus_1CP	19.9	[17.7 - 22.3%]	0.2209	0
__004_Rhodococcus_coprophilus_NCTC_10994_T	106_Rhodococcus_opacus_B4	19.9	[17.7 - 22.3%]	0.2207	0
__004_Rhodococcus_coprophilus_NCTC_10994_T	107_Rhodococcus_opacus_M213	19.7	[17.5 - 22.1%]	0.2232	0
__004_Rhodococcus_coprophilus_NCTC_10994_T	108_Rhodococcus_opacus_PD630	20	[17.8 - 22.4%]	0.22	0
__004_Rhodococcus_coprophilus_NCTC_10994_T	109_Rhodococcus_phenolicus_DSM_44812_T	21.4	[19.1 - 23.8%]	0.2055	0
__004_Rhodococcus_coprophilus_NCTC_10994_T	110_Rhodococcus_pyridinivorans_GF3	22	[19.8 - 24.5%]	0.1992	0
__004_Rhodococcus_coprophilus_NCTC_10994_T	111_Rhodococcus_pyridinivorans_DSM_44555_T	21.9	[19.7 - 24.4%]	0.2002	0
__004_Rhodococcus_coprophilus_NCTC_10994_T	112_Rhodococcus_pyridinivorans_AK37	22.1	[19.8 - 24.5%]	0.1987	0
__004_Rhodococcus_coprophilus_NCTC_10994_T	114_Rhodococcus_pyridinivorans_KG-16	21.9	[19.7 - 24.4%]	0.2	0
__004_Rhodococcus_coprophilus_NCTC_10994_T	115_Rhodococcus_pyridinivorans_SB3094	22.1	[19.9 - 24.6%]	0.1982	0
__004_Rhodococcus_coprophilus_NCTC_10994_T	116_Rhodococcus_qingshengii_CW25	19.4	[17.2 - 21.8%]	0.2267	0
__004_Rhodococcus_coprophilus_NCTC_10994_T	117_Rhodococcus_qingshengii_JCM_15477_T	19.6	[17.4 - 22%]	0.2247	0
__004_Rhodococcus_coprophilus_NCTC_10994_T	118_Rhodococcus_qingshengii_CS98	19.5	[17.3 - 21.9%]	0.2255	0
__004_Rhodococcus_coprophilus_NCTC_10994_T	119_Rhodococcus_qingshengii_MK1	19.5	[17.3 - 21.9%]	0.2257	0
__004_Rhodococcus_coprophilus_NCTC_10994_T	120_Rhodococcus_qingshengii_BKS_20-40	19.5	[17.3 - 21.9%]	0.2257	0
__004_Rhodococcus_coprophilus_NCTC_10994_T	121_Rhodococcus_rhodnii_LMG_5362_T	19.9	[17.7 - 22.3%]	0.2209	0
__004_Rhodococcus_coprophilus_NCTC_10994_T	122_Rhodococcus_rhodnii_NBRC_100604_T	19.8	[17.6 - 22.3%]	0.2215	0
__004_Rhodococcus_coprophilus_NCTC_10994_T	123_Rhodococcus_rhodochrous_NRRL_B-1306	19.4	[17.2 - 21.8%]	0.227	0
__004_Rhodococcus_coprophilus_NCTC_10994_T	124_Rhodococcus_rhodochrous_TRN71	21	[18.7 - 23.4%]	0.2096	0
__004_Rhodococcus_coprophilus_NCTC_10994_T	125_Rhodococcus_rhodochrous_DSM_43241_T	22.1	[19.8 - 24.5%]	0.1987	0
__004_Rhodococcus_coprophilus_NCTC_10994_T	126_Rhodococcus_rhodochrous_11Y	22	[19.7 - 24.4%]	0.1994	0
__004_Rhodococcus_coprophilus_NCTC_10994_T	127_Rhodococcus_rhodochrous_NCTC10210_T	22.1	[19.8 - 24.5%]	0.1988	0
__004_Rhodococcus_coprophilus_NCTC_10994_T	128_Rhodococcus_rhodochrous_ATCC_17895	19.6	[17.4 - 22%]	0.2246	0
__004_Rhodococcus_coprophilus_NCTC_10994_T	129_Rhodococcus_rhodochrous_ATCC_21198	21	[18.7 - 23.4%]	0.2094	0
__004_Rhodococcus_coprophilus_NCTC_10994_T	130_Rhodococcus_rhodochrous_BKS6-46	22.2	[19.9 - 24.6%]	0.1979	0
__004_Rhodococcus_coprophilus_NCTC_10994_T	131_Rhodococcus_rhodochrous_J3	21.9	[19.6 - 24.3%]	0.2006	0
__004_Rhodococcus_coprophilus_NCTC_10994_T	132_Rhodococcus_rhodochrous_KG-21	20.8	[18.6 - 23.2%]	0.211	0
__004_Rhodococcus_coprophilus_NCTC_10994_T	133_Rhodococcus_rhodochrous_NBRC_16069_T	22	[19.8 - 24.5%]	0.199	0
__004_Rhodococcus_coprophilus_NCTC_10994_T	134_Rhodococcus_ruber_IEGM_231	20.9	[18.7 - 23.3%]	0.2099	0
__004_Rhodococcus_coprophilus_NCTC_10994_T	135_Rhodococcus_ruber_P25	20.8	[18.5 - 23.2%]	0.2114	0
__004_Rhodococcus_coprophilus_NCTC_10994_T	136_Rhodococcus_ruber_DSM_43338_T	21	[18.8 - 23.4%]	0.209	0
__004_Rhodococcus_coprophilus_NCTC_10994_T	137_Rhodococcus_ruber_P14	20.8	[18.6 - 23.2%]	0.2111	0
__004_Rhodococcus_coprophilus_NCTC_10994_T	138_Rhodococcus_ruber_YYL	20.9	[18.6 - 23.3%]	0.2105	0
__004_Rhodococcus_coprophilus_NCTC_10994_T	139_Rhodococcus_ruber_BKS_20-38	20.8	[18.5 - 23.2%]	0.2117	0
__004_Rhodococcus_coprophilus_NCTC_10994_T	140_Rhodococcus_ruber_Chol-4	20.9	[18.6 - 23.3%]	0.2105	0
__004_Rhodococcus_coprophilus_NCTC_10994_T	141_Rhodococcus_ruber_NBRC_15591_T	20.8	[18.6 - 23.3%]	0.2107	0
__004_Rhodococcus_coprophilus_NCTC_10994_T	142_Rhodococcus_sp._008	19.4	[17.2 - 21.8%]	0.2262	0
__004_Rhodococcus_coprophilus_NCTC_10994_T	143_Rhodococcus_sp._02-925g	19.6	[17.4 - 22%]	0.2246	0
__004_Rhodococcus_coprophilus_NCTC_10994_T	144_Rhodococcus_sp._05-2221-1B	19.4	[17.3 - 21.8%]	0.2261	0
__004_Rhodococcus_coprophilus_NCTC_10994_T	145_Rhodococcus_sp._05-2254-1	19.7	[17.5 - 22.1%]	0.2227	0
__004_Rhodococcus_coprophilus_NCTC_10994_T	146_Rhodococcus_sp._05-2254-2	19.3	[17.1 - 21.7%]	0.2278	0
__004_Rhodococcus_coprophilus_NCTC_10994_T	147_Rhodococcus_sp._05-2254-3	19.3	[17.1 - 21.7%]	0.2277	0
__004_Rhodococcus_coprophilus_NCTC_10994_T	148_Rhodococcus_sp._05-2254-4	19.3	[17.1 - 21.7%]	0.2277	0
__004_Rhodococcus_coprophilus_NCTC_10994_T	149_Rhodococcus_sp._05-2254-5	19.8	[17.6 - 22.2%]	0.2223	0
__004_Rhodococcus_coprophilus_NCTC_10994_T	150_Rhodococcus_sp._05-2254-6	19.6	[17.4 - 22%]	0.2246	0
__004_Rhodococcus_coprophilus_NCTC_10994_T	151_Rhodococcus_sp._05-2255-1e	19.5	[17.3 - 21.9%]	0.2253	0
__004_Rhodococcus_coprophilus_NCTC_10994_T	152_Rhodococcus_sp._05-2255-2A2	19.4	[17.2 - 21.8%]	0.2265	0
__004_Rhodococcus_coprophilus_NCTC_10994_T	153_Rhodococcus_sp._05-2255-3B1	19.4	[17.2 - 21.8%]	0.2266	0
__004_Rhodococcus_coprophilus_NCTC_10994_T	154_Rhodococcus_sp._05-2255-3C	19.4	[17.2 - 21.8%]	0.227	0
__004_Rhodococcus_coprophilus_NCTC_10994_T	155_Rhodococcus_sp._05-2256-B1	19.9	[17.7 - 22.3%]	0.2207	0
__004_Rhodococcus_coprophilus_NCTC_10994_T	156_Rhodococcus_sp._05-2256-B2	19.9	[17.7 - 22.3%]	0.2208	0
__004_Rhodococcus_coprophilus_NCTC_10994_T	157_Rhodococcus_sp._05-2256-B3	19.9	[17.7 - 22.3%]	0.2207	0
__004_Rhodococcus_coprophilus_NCTC_10994_T	158_Rhodococcus_sp._05-2256-B4	19.9	[17.7 - 22.3%]	0.2207	0
__004_Rhodococcus_coprophilus_NCTC_10994_T	159_Rhodococcus_sp._05-339-2	19.5	[17.3 - 21.9%]	0.2255	0
__004_Rhodococcus_coprophilus_NCTC_10994_T	160_Rhodococcus_sp._05-340-1	19.3	[17.1 - 21.7%]	0.2282	0
__004_Rhodococcus_coprophilus_NCTC_10994_T	161_Rhodococcus_sp._05-340-2	19.3	[17.1 - 21.7%]	0.228	0
__004_Rhodococcus_coprophilus_NCTC_10994_T	162_Rhodococcus_sp._06-1059B-a	19.3	[17.2 - 21.7%]	0.2272	0
__004_Rhodococcus_coprophilus_NCTC_10994_T	163_Rhodococcus_sp._06-1460-1B	19.6	[17.4 - 22%]	0.2238	0
__004_Rhodococcus_coprophilus_NCTC_10994_T	164_Rhodococcus_sp._06-1474-1B	19.8	[17.6 - 22.2%]	0.2225	0
__004_Rhodococcus_coprophilus_NCTC_10994_T	165_Rhodococcus_sp._06-1477-1A	19.7	[17.5 - 22.1%]	0.2236	0
__004_Rhodococcus_coprophilus_NCTC_10994_T	166_Rhodococcus_sp._06-1477-1B	19.7	[17.5 - 22.1%]	0.2229	0
__004_Rhodococcus_coprophilus_NCTC_10994_T	167_Rhodococcus_sp._06-156-3	19.3	[17.1 - 21.7%]	0.2276	0
__004_Rhodococcus_coprophilus_NCTC_10994_T	168_Rhodococcus_sp._06-156-3b	19.3	[17.1 - 21.7%]	0.2275	0
__004_Rhodococcus_coprophilus_NCTC_10994_T	169_Rhodococcus_sp._06-156-3C	19.3	[17.1 - 21.7%]	0.2276	0
__004_Rhodococcus_coprophilus_NCTC_10994_T	170_Rhodococcus_sp._06-156-4	19.3	[17.1 - 21.7%]	0.228	0
__004_Rhodococcus_coprophilus_NCTC_10994_T	171_Rhodococcus_sp._06-156-4a	19.3	[17.1 - 21.7%]	0.2276	0
__004_Rhodococcus_coprophilus_NCTC_10994_T	172_Rhodococcus_sp._06-156-4C	19.3	[17.1 - 21.7%]	0.2275	0
__004_Rhodococcus_coprophilus_NCTC_10994_T	173_Rhodococcus_sp._06-221-2	19.8	[17.6 - 22.2%]	0.2217	0
__004_Rhodococcus_coprophilus_NCTC_10994_T	174_Rhodococcus_sp._06-235-1A	19.3	[17.1 - 21.7%]	0.2278	0
__004_Rhodococcus_coprophilus_NCTC_10994_T	175_Rhodococcus_sp._06-412-2B	19.9	[17.7 - 22.3%]	0.221	0
__004_Rhodococcus_coprophilus_NCTC_10994_T	176_Rhodococcus_sp._06-412-2C	19.9	[17.7 - 22.3%]	0.221	0
__004_Rhodococcus_coprophilus_NCTC_10994_T	177_Rhodococcus_sp._06-418-1B	19.4	[17.2 - 21.8%]	0.2268	0
__004_Rhodococcus_coprophilus_NCTC_10994_T	178_Rhodococcus_sp._06-418-5	19.4	[17.2 - 21.8%]	0.2267	0
__004_Rhodococcus_coprophilus_NCTC_10994_T	179_Rhodococcus_sp._06-462-5	19.6	[17.4 - 22%]	0.2244	0
__004_Rhodococcus_coprophilus_NCTC_10994_T	180_Rhodococcus_sp._06-469-3-2	19.6	[17.4 - 22%]	0.2243	0
__004_Rhodococcus_coprophilus_NCTC_10994_T	181_Rhodococcus_sp._06-470-2	19.4	[17.3 - 21.8%]	0.2261	0
__004_Rhodococcus_coprophilus_NCTC_10994_T	182_Rhodococcus_sp._06-621-2	19.5	[17.3 - 21.9%]	0.2256	0
__004_Rhodococcus_coprophilus_NCTC_10994_T	183_Rhodococcus_sp._1139	19.4	[17.2 - 21.8%]	0.2264	0
__004_Rhodococcus_coprophilus_NCTC_10994_T	184_Rhodococcus_sp._114MFTsu3.1	19.3	[17.1 - 21.7%]	0.2275	0
__004_Rhodococcus_coprophilus_NCTC_10994_T	185_Rhodococcus_sp._1163	18.9	[16.8 - 21.3%]	0.2321	0
__004_Rhodococcus_coprophilus_NCTC_10994_T	186_Rhodococcus_sp._1168	19.3	[17.1 - 21.6%]	0.2283	0
__004_Rhodococcus_coprophilus_NCTC_10994_T	187_Rhodococcus_sp._14-1411-2a	19.6	[17.4 - 22%]	0.2239	0
__004_Rhodococcus_coprophilus_NCTC_10994_T	188_Rhodococcus_sp._14-2470-1a	19.2	[17 - 21.6%]	0.229	0
__004_Rhodococcus_coprophilus_NCTC_10994_T	189_Rhodococcus_sp._14-2470-1b	19.7	[17.5 - 22.1%]	0.2227	0
__004_Rhodococcus_coprophilus_NCTC_10994_T	190_Rhodococcus_sp._14-2483-1-1	19.9	[17.7 - 22.3%]	0.2214	0
__004_Rhodococcus_coprophilus_NCTC_10994_T	191_Rhodococcus_sp._14-2483-1-2	19.3	[17.1 - 21.6%]	0.2284	0
__004_Rhodococcus_coprophilus_NCTC_10994_T	192_Rhodococcus_sp._14-2496-1d	19.4	[17.2 - 21.8%]	0.2263	0
__004_Rhodococcus_coprophilus_NCTC_10994_T	193_Rhodococcus_sp._14-2686-1-2	19.8	[17.6 - 22.2%]	0.2217	0
__004_Rhodococcus_coprophilus_NCTC_10994_T	194_Rhodococcus_sp._15-1154-1	19.4	[17.2 - 21.8%]	0.2263	0
__004_Rhodococcus_coprophilus_NCTC_10994_T	195_Rhodococcus_sp._15-1189-1-1a	19.8	[17.6 - 22.2%]	0.2217	0
__004_Rhodococcus_coprophilus_NCTC_10994_T	196_Rhodococcus_sp._15-2388-1-1a	19.2	[17.1 - 21.6%]	0.2286	0
__004_Rhodococcus_coprophilus_NCTC_10994_T	197_Rhodococcus_sp._15-649-1-2	19.3	[17.1 - 21.7%]	0.2278	0
__004_Rhodococcus_coprophilus_NCTC_10994_T	198_Rhodococcus_sp._15-649-2-2	20	[17.8 - 22.4%]	0.2199	0
__004_Rhodococcus_coprophilus_NCTC_10994_T	199_Rhodococcus_sp._15-725-2-2b	19.7	[17.5 - 22.1%]	0.2237	0
__004_Rhodococcus_coprophilus_NCTC_10994_T	200_Rhodococcus_sp._164Chir2E	19.5	[17.3 - 21.9%]	0.2254	0
__004_Rhodococcus_coprophilus_NCTC_10994_T	201_Rhodococcus_sp._29MFTsu3.1	19.4	[17.2 - 21.8%]	0.2264	0
__004_Rhodococcus_coprophilus_NCTC_10994_T	202_Rhodococcus_sp._2G	22.1	[19.9 - 24.6%]	0.1981	0
__004_Rhodococcus_coprophilus_NCTC_10994_T	203_Rhodococcus_sp._311R	19.3	[17.2 - 21.7%]	0.2273	0
__004_Rhodococcus_coprophilus_NCTC_10994_T	204_Rhodococcus_sp._4J2A2	19.3	[17.1 - 21.7%]	0.2274	0
__004_Rhodococcus_coprophilus_NCTC_10994_T	205_Rhodococcus_sp._66b	19.5	[17.3 - 21.9%]	0.2255	0
__004_Rhodococcus_coprophilus_NCTC_10994_T	206_Rhodococcus_sp._852002-51564_SCH6189132-a	22	[19.7 - 24.5%]	0.1992	0
__004_Rhodococcus_coprophilus_NCTC_10994_T	207_Rhodococcus_sp._ACPA1	19.8	[17.6 - 22.2%]	0.222	0
__004_Rhodococcus_coprophilus_NCTC_10994_T	208_Rhodococcus_sp._ACPA4	19.3	[17.1 - 21.7%]	0.2281	0
__004_Rhodococcus_coprophilus_NCTC_10994_T	209_Rhodococcus_sp._ACS1	19.4	[17.3 - 21.8%]	0.2261	0
__004_Rhodococcus_coprophilus_NCTC_10994_T	210_Rhodococcus_sp._AD45	19.1	[16.9 - 21.5%]	0.2298	0
__004_Rhodococcus_coprophilus_NCTC_10994_T	211_Rhodococcus_sp._ADH	19.6	[17.4 - 22%]	0.224	0
__004_Rhodococcus_coprophilus_NCTC_10994_T	212_Rhodococcus_sp._AJR001	19.4	[17.2 - 21.8%]	0.2268	0
__004_Rhodococcus_coprophilus_NCTC_10994_T	213_Rhodococcus_sp._ARP2	19.7	[17.5 - 22.1%]	0.2232	0
__004_Rhodococcus_coprophilus_NCTC_10994_T	214_Rhodococcus_sp._AW25M09	19	[16.9 - 21.4%]	0.231	0
__004_Rhodococcus_coprophilus_NCTC_10994_T	215_Rhodococcus_sp._B7740	19.6	[17.4 - 22%]	0.2244	0
__004_Rhodococcus_coprophilus_NCTC_10994_T	216_Rhodococcus_sp._BH4	19.4	[17.2 - 21.8%]	0.2265	0
__004_Rhodococcus_coprophilus_NCTC_10994_T	217_Rhodococcus_sp._BUPNP1	22.2	[19.9 - 24.6%]	0.1978	0
__004_Rhodococcus_coprophilus_NCTC_10994_T	218_Rhodococcus_sp._Chr-9	22	[19.7 - 24.4%]	0.1995	0
__004_Rhodococcus_coprophilus_NCTC_10994_T	219_Rhodococcus_sp._CUA-806	19.2	[17 - 21.6%]	0.2288	0
__004_Rhodococcus_coprophilus_NCTC_10994_T	220_Rhodococcus_sp._D-1	19.3	[17.1 - 21.7%]	0.228	0
__004_Rhodococcus_coprophilus_NCTC_10994_T	221_Rhodococcus_sp._DK17	19.8	[17.6 - 22.2%]	0.2224	0
__004_Rhodococcus_coprophilus_NCTC_10994_T	222_Rhodococcus_sp._EPR-134	19.9	[17.6 - 22.3%]	0.2214	0
__004_Rhodococcus_coprophilus_NCTC_10994_T	223_Rhodococcus_sp._EPR-147	19.9	[17.7 - 22.3%]	0.2207	0
__004_Rhodococcus_coprophilus_NCTC_10994_T	224_Rhodococcus_sp._EPR-157	19.5	[17.3 - 21.9%]	0.2255	0
__004_Rhodococcus_coprophilus_NCTC_10994_T	225_Rhodococcus_sp._EPR-279	19.8	[17.6 - 22.2%]	0.2221	0
__004_Rhodococcus_coprophilus_NCTC_10994_T	226_Rhodococcus_sp._EsD8	20.9	[18.7 - 23.4%]	0.2097	0
__004_Rhodococcus_coprophilus_NCTC_10994_T	227_Rhodococcus_sp._H-CA8f	19.6	[17.4 - 22%]	0.2241	0
__004_Rhodococcus_coprophilus_NCTC_10994_T	228_Rhodococcus_sp._HS-D2	22.1	[19.8 - 24.5%]	0.1988	0
__004_Rhodococcus_coprophilus_NCTC_10994_T	229_Rhodococcus_sp._JG-3	19.5	[17.3 - 21.9%]	0.225	0
__004_Rhodococcus_coprophilus_NCTC_10994_T	230_Rhodococcus_sp._JVH1	19.9	[17.7 - 22.3%]	0.2213	0
__004_Rhodococcus_coprophilus_NCTC_10994_T	231_Rhodococcus_sp._KB6	19.4	[17.2 - 21.8%]	0.2262	0
__004_Rhodococcus_coprophilus_NCTC_10994_T	232_Rhodococcus_sp._LB1	19.8	[17.6 - 22.2%]	0.2221	0
__004_Rhodococcus_coprophilus_NCTC_10994_T	233_Rhodococcus_sp._Leaf225	19.2	[17 - 21.6%]	0.2289	0
__004_Rhodococcus_coprophilus_NCTC_10994_T	234_Rhodococcus_sp._Leaf233	19.7	[17.5 - 22.1%]	0.2233	0
__004_Rhodococcus_coprophilus_NCTC_10994_T	235_Rhodococcus_sp._Leaf247	19.6	[17.4 - 22%]	0.2243	0
__004_Rhodococcus_coprophilus_NCTC_10994_T	236_Rhodococcus_sp._Leaf258	19.2	[17.1 - 21.6%]	0.2285	0
__004_Rhodococcus_coprophilus_NCTC_10994_T	237_Rhodococcus_sp._Leaf278	20.1	[17.9 - 22.6%]	0.2181	0
__004_Rhodococcus_coprophilus_NCTC_10994_T	238_Rhodococcus_sp._Leaf7	19.6	[17.4 - 22%]	0.2243	0
__004_Rhodococcus_coprophilus_NCTC_10994_T	239_Rhodococcus_sp._M8	20.8	[18.6 - 23.2%]	0.2112	0
__004_Rhodococcus_coprophilus_NCTC_10994_T	240_Rhodococcus_sp._MEB064	19.6	[17.4 - 22%]	0.2243	0
__004_Rhodococcus_coprophilus_NCTC_10994_T	241_Rhodococcus_sp._MTM3W5.2	20.4	[18.2 - 22.8%]	0.2157	0
__004_Rhodococcus_coprophilus_NCTC_10994_T	242_Rhodococcus_sp._NCIMB_12038	19.8	[17.6 - 22.2%]	0.2225	0
__004_Rhodococcus_coprophilus_NCTC_10994_T	243_Rhodococcus_sp._OK270	19.9	[17.7 - 22.3%]	0.2208	0
__004_Rhodococcus_coprophilus_NCTC_10994_T	244_Rhodococcus_sp._OK302	19.3	[17.1 - 21.7%]	0.2274	0
__004_Rhodococcus_coprophilus_NCTC_10994_T	245_Rhodococcus_sp._P14	21	[18.8 - 23.4%]	0.209	0
__004_Rhodococcus_coprophilus_NCTC_10994_T	246_Rhodococcus_sp._P27	19.2	[17 - 21.6%]	0.2288	0
__004_Rhodococcus_coprophilus_NCTC_10994_T	247_Rhodococcus_sp._P52	22	[19.8 - 24.5%]	0.1991	0
__004_Rhodococcus_coprophilus_NCTC_10994_T	248_Rhodococcus_sp._PBTS_1	19.3	[17.1 - 21.6%]	0.2283	0
__004_Rhodococcus_coprophilus_NCTC_10994_T	249_Rhodococcus_sp._PBTS_2	19.8	[17.6 - 22.3%]	0.2215	0
__004_Rhodococcus_coprophilus_NCTC_10994_T	250_Rhodococcus_sp._PML026	19.9	[17.7 - 22.3%]	0.2212	0
__004_Rhodococcus_coprophilus_NCTC_10994_T	251_Rhodococcus_sp._R1101	22.8	[20.5 - 25.2%]	0.1922	0
__004_Rhodococcus_coprophilus_NCTC_10994_T	252_Rhodococcus_sp._RD6.2	20	[17.8 - 22.4%]	0.2199	0
__004_Rhodococcus_coprophilus_NCTC_10994_T	253_Rhodococcus_sp._RS1C4	19.3	[17.1 - 21.7%]	0.2277	0
__004_Rhodococcus_coprophilus_NCTC_10994_T	254_Rhodococcus_sp._SC4	19.9	[17.6 - 22.3%]	0.2214	0
__004_Rhodococcus_coprophilus_NCTC_10994_T	255_Rhodococcus_sp._UNC23MFCrub1.1	19.3	[17.1 - 21.7%]	0.2277	0
__004_Rhodococcus_coprophilus_NCTC_10994_T	256_Rhodococcus_sp._UNC363MFTsu5.1	19.9	[17.7 - 22.3%]	0.2211	0
__004_Rhodococcus_coprophilus_NCTC_10994_T	257_Rhodococcus_sp._WB1	20.7	[18.5 - 23.2%]	0.2118	0
__004_Rhodococcus_coprophilus_NCTC_10994_T	258_Rhodococcus_sp._WMMA185	19.3	[17.1 - 21.7%]	0.228	0
__004_Rhodococcus_coprophilus_NCTC_10994_T	259_Rhodococcus_sp._WWJCD1	19.7	[17.5 - 22.1%]	0.2231	0
__004_Rhodococcus_coprophilus_NCTC_10994_T	260_Rhodococcus_sp._YH3-3_	19.6	[17.4 - 22%]	0.2246	0
__004_Rhodococcus_coprophilus_NCTC_10994_T	261_Rhodococcus_sp._YL-0	19.5	[17.3 - 21.9%]	0.2259	0
__004_Rhodococcus_coprophilus_NCTC_10994_T	262_Rhodococcus_sp._YL-1	19.5	[17.3 - 21.8%]	0.226	0
__004_Rhodococcus_coprophilus_NCTC_10994_T	263_Rhodococcus_triatomae_DSM_44892_T	20.1	[17.9 - 22.5%]	0.2186	0
__004_Rhodococcus_coprophilus_NCTC_10994_T	264_Rhodococcus_triatomae_BKS_15-14	20.3	[18.1 - 22.7%]	0.2163	0
__004_Rhodococcus_coprophilus_NCTC_10994_T	266_Rhodococcus_tukisamuensis_JCM_11308_T	20.3	[18 - 22.7%]	0.2169	0
__004_Rhodococcus_coprophilus_NCTC_10994_T	268_Rhodococcus_wratislaviensis_IFP_2016	20	[17.8 - 22.4%]	0.2196	0
__004_Rhodococcus_coprophilus_NCTC_10994_T	269_Rhodococcus_wratislaviensis_NBRC_100605_T	19.9	[17.6 - 22.3%]	0.2214	0
__004_Rhodococcus_coprophilus_NCTC_10994_T	270_Rhodococcus_yunnanensis_NBRC_103083_T	18.8	[16.7 - 21.2%]	0.2333	0
__004_Rhodococcus_coprophilus_NCTC_10994_T	271_Rhodococcus_zopfii_NBRC_100606_-_JCM_9919_T	21.2	[18.9 - 23.6%]	0.2075	0
__005_Rhodococcus_erythropolis_S-43	__006_Rhodococcus_erythropolis_AV96	87.9	[85.4 - 90.1%]	0.0144	95.05
__005_Rhodococcus_erythropolis_S-43	__007_Rhodococcus_erythropolis_JCM_3201_T	88.4	[85.9 - 90.5%]	0.0139	95.21
__005_Rhodococcus_erythropolis_S-43	__008_Rhodococcus_erythropolis_NCTC8036	87.9	[85.4 - 90.1%]	0.0144	95.04
__005_Rhodococcus_erythropolis_S-43	__009_Rhodococcus_erythropolis_ATCC_15903	62.1	[59.2 - 64.9%]	0.0481	59.01
__005_Rhodococcus_erythropolis_S-43	__010_Rhodococcus_erythropolis_B7g	62.2	[59.3 - 65%]	0.0479	59.31
__005_Rhodococcus_erythropolis_S-43	__011_Rhodococcus_erythropolis_JCM_9803	62.2	[59.3 - 65%]	0.048	59.26
__005_Rhodococcus_erythropolis_S-43	__012_Rhodococcus_erythropolis_JCM_9804	62.2	[59.3 - 65%]	0.0478	59.46
__005_Rhodococcus_erythropolis_S-43	__013_Rhodococcus_erythropolis_JCM_9805	62	[59.1 - 64.8%]	0.0482	58.86
__005_Rhodococcus_erythropolis_S-43	__014_Rhodococcus_fascians_LMG_3623_T	19.9	[17.7 - 22.3%]	0.2208	0
__005_Rhodococcus_erythropolis_S-43	__015_Rhodococcus_globerulus_WS3306	24.6	[22.3 - 27%]	0.1774	0.01
__005_Rhodococcus_erythropolis_S-43	__016_Rhodococcus_gordoniae_NCTC13296_T	19.9	[17.7 - 22.3%]	0.2205	0
__005_Rhodococcus_erythropolis_S-43	__017_Rhodococcus_hoagii_NCTC1621	20.6	[18.3 - 23%]	0.2137	0
__005_Rhodococcus_erythropolis_S-43	__018_Rhodococcus_hoagii_NCTC5650	20.6	[18.3 - 23%]	0.2136	0
__005_Rhodococcus_erythropolis_S-43	__019_Rhodococcus_hoagii_MET	62.6	[59.7 - 65.4%]	0.0473	60.45
__005_Rhodococcus_erythropolis_S-43	__020_Rhodococcus_hoagii_UBA6654	20.3	[18.1 - 22.7%]	0.2161	0
__005_Rhodococcus_erythropolis_S-43	__021_Rhodococcus_hoagii_DSSKP-R-001	20.5	[18.3 - 22.9%]	0.2144	0
__005_Rhodococcus_erythropolis_S-43	__022_Rhodococcus_opacus_DSM_44186	20.7	[18.5 - 23.2%]	0.2119	0
__005_Rhodococcus_erythropolis_S-43	__023_Rhodococcus_opacus_ATCC_51882_T	20.8	[18.6 - 23.2%]	0.211	0
__005_Rhodococcus_erythropolis_S-43	__024_Rhodococcus_opacus_R7	20.4	[18.2 - 22.8%]	0.2154	0
__005_Rhodococcus_erythropolis_S-43	__025_Rhodococcus_pyridinivorans_YF3	19.8	[17.6 - 22.2%]	0.2221	0
__005_Rhodococcus_erythropolis_S-43	__026_Rhodococcus_pyridinivorans_ZKA49	19.9	[17.7 - 22.3%]	0.2213	0
__005_Rhodococcus_erythropolis_S-43	__027_Rhodococcus_pyridinivorans_ZKA33	19.9	[17.7 - 22.3%]	0.2211	0
__005_Rhodococcus_erythropolis_S-43	__028_Rhodococcus_qingshengii_TUHH-12	61.8	[58.9 - 64.6%]	0.0486	58.14
__005_Rhodococcus_erythropolis_S-43	__029_Rhodococcus_qingshengii_S-E5	23.5	[21.2 - 26%]	0.1861	0
__005_Rhodococcus_erythropolis_S-43	__030_Rhodococcus_qingshengii_S10	62.2	[59.3 - 65%]	0.0479	59.35
__005_Rhodococcus_erythropolis_S-43	__031_Rhodococcus_rhodochrous_NCTC_630	20.4	[18.2 - 22.9%]	0.2149	0
__005_Rhodococcus_erythropolis_S-43	__032_Rhodococcus_ruber_YC-YT1	19.9	[17.7 - 22.3%]	0.2207	0
__005_Rhodococcus_erythropolis_S-43	__033_Rhodococcus_ruber_OA1	19.7	[17.5 - 22.1%]	0.2229	0
__005_Rhodococcus_erythropolis_S-43	__034_Rhodococcus_sp._PMG_090	20	[17.8 - 22.4%]	0.2194	0
__005_Rhodococcus_erythropolis_S-43	__035_Rhodococcus_sp._PMG_094	20.8	[18.6 - 23.2%]	0.2109	0
__005_Rhodococcus_erythropolis_S-43	__036_Rhodococcus_sp._PMG_254	24.8	[22.4 - 27.2%]	0.1759	0.01
__005_Rhodococcus_erythropolis_S-43	__037_Rhodococcus_sp._PMG_236	20	[17.8 - 22.4%]	0.2193	0
__005_Rhodococcus_erythropolis_S-43	__038_Rhodococcus_sp._PMG_093	35.5	[33.1 - 38%]	0.116	0.78
__005_Rhodococcus_erythropolis_S-43	__039_Rhodococcus_sp._PMG_084	21.4	[19.1 - 23.8%]	0.2052	0
__005_Rhodococcus_erythropolis_S-43	__040_Rhodococcus_sp._PMG_126	26.5	[24.1 - 29%]	0.1635	0.02
__005_Rhodococcus_erythropolis_S-43	__041_Rhodococcus_sp._PMG_259	20.7	[18.5 - 23.1%]	0.2124	0
__005_Rhodococcus_erythropolis_S-43	__042_Rhodococcus_sp._1R11	20.1	[17.9 - 22.5%]	0.2183	0
__005_Rhodococcus_erythropolis_S-43	__043_Rhodococcus_sp._ABRD24	20.7	[18.5 - 23.1%]	0.2121	0
__005_Rhodococcus_erythropolis_S-43	__044_Rhodococcus_sp._AG1013	20.6	[18.4 - 23%]	0.2131	0
__005_Rhodococcus_erythropolis_S-43	__045_Rhodococcus_sp._AQ5-07	87.7	[85.1 - 89.8%]	0.0147	94.94
__005_Rhodococcus_erythropolis_S-43	__046_Rhodococcus_sp._BS-15	20.8	[18.5 - 23.2%]	0.2116	0
__005_Rhodococcus_erythropolis_S-43	__047_Rhodococcus_sp._C9-28	20.6	[18.4 - 23.1%]	0.2129	0
__005_Rhodococcus_erythropolis_S-43	__048_Rhodococcus_sp._Eu-32	20.3	[18.1 - 22.8%]	0.216	0
__005_Rhodococcus_erythropolis_S-43	__049_Rhodococcus_sp._HA99	20.6	[18.4 - 23%]	0.2131	0
__005_Rhodococcus_erythropolis_S-43	__050_Rhodococcus_sp._IITR03	20.5	[18.2 - 22.9%]	0.2148	0
__005_Rhodococcus_erythropolis_S-43	__051_Rhodococcus_sp._JCM_3009	22.8	[20.5 - 25.2%]	0.1924	0
__005_Rhodococcus_erythropolis_S-43	__052_Rhodococcus_sp._JCM_9791	20.6	[18.4 - 23%]	0.2132	0
__005_Rhodococcus_erythropolis_S-43	__053_Rhodococcus_sp._JCM_9793	20.9	[18.6 - 23.3%]	0.2106	0
__005_Rhodococcus_erythropolis_S-43	__054_Rhodococcus_sp._KBS0724	24.7	[22.4 - 27.2%]	0.1764	0.01
__005_Rhodococcus_erythropolis_S-43	__055_Rhodococcus_sp._KBW08	55	[52.3 - 57.7%]	0.0609	35.02
__005_Rhodococcus_erythropolis_S-43	__056_Rhodococcus_sp._LHW50502	20.1	[17.9 - 22.5%]	0.2184	0
__005_Rhodococcus_erythropolis_S-43	__057_Rhodococcus_sp._LHW51113	20	[17.8 - 22.5%]	0.2192	0
__005_Rhodococcus_erythropolis_S-43	__058_Rhodococcus_sp._LP_11_YM	86.2	[83.6 - 88.5%]	0.0163	94.31
__005_Rhodococcus_erythropolis_S-43	__059_Rhodococcus_sp._LP_3_YM	86.2	[83.6 - 88.5%]	0.0163	94.31
__005_Rhodococcus_erythropolis_S-43	__060_Rhodococcus_sp._NEAU-CX67	20.4	[18.2 - 22.8%]	0.2155	0
__005_Rhodococcus_erythropolis_S-43	__061_Rhodococcus_sp._NJ-530	62.1	[59.2 - 64.9%]	0.0481	59.06
__005_Rhodococcus_erythropolis_S-43	__062_Rhodococcus_sp._OK269	20.2	[18 - 22.6%]	0.2176	0
__005_Rhodococcus_erythropolis_S-43	__063_Rhodococcus_sp._OK551	24.6	[22.3 - 27.1%]	0.1773	0.01
__005_Rhodococcus_erythropolis_S-43	__064_Rhodococcus_sp._P1Y	20.1	[17.9 - 22.5%]	0.2189	0
__005_Rhodococcus_erythropolis_S-43	__065_Rhodococcus_sp._PAMC28705	20.2	[17.9 - 22.6%]	0.218	0
__005_Rhodococcus_erythropolis_S-43	__066_Rhodococcus_sp._PAMC28707	20.2	[17.9 - 22.6%]	0.218	0
__005_Rhodococcus_erythropolis_S-43	__067_Rhodococcus_sp._Q1	19.7	[17.5 - 22.1%]	0.223	0
__005_Rhodococcus_erythropolis_S-43	__068_Rhodococcus_sp._R04	19.6	[17.4 - 22%]	0.2242	0
__005_Rhodococcus_erythropolis_S-43	__069_Rhodococcus_sp._SBT000017	20.4	[18.2 - 22.8%]	0.2151	0
__005_Rhodococcus_erythropolis_S-43	__070_Rhodococcus_sp._SMB37	19.9	[17.7 - 22.3%]	0.2205	0
__005_Rhodococcus_erythropolis_S-43	__071_Rhodococcus_sp._X156	19.9	[17.6 - 22.3%]	0.2214	0
__005_Rhodococcus_erythropolis_S-43	__072_Rhodococcus_wratislaviensis_WS3308	20.3	[18.1 - 22.7%]	0.2163	0
__005_Rhodococcus_erythropolis_S-43	__073_Rhodococcus_wratislaviensis_NCTC_13229	20.3	[18.1 - 22.7%]	0.2162	0
__005_Rhodococcus_erythropolis_S-43	__074_Rhodococcus_wratislaviensis_C31-06	20.5	[18.3 - 22.9%]	0.2142	0
__005_Rhodococcus_erythropolis_S-43	00001_Rhodococcus_hoagii_DSSKP-R-001	20.5	[18.3 - 22.9%]	0.2144	0
__005_Rhodococcus_erythropolis_S-43	00002_Rhodococcus_opacus_04-OD7	20.5	[18.3 - 22.9%]	0.2142	0
__005_Rhodococcus_erythropolis_S-43	00003_Rhodococcus_qingshengii_djl-6-2	62	[59.2 - 64.8%]	0.0482	58.88
__005_Rhodococcus_erythropolis_S-43	00004_Rhodococcus_rhodochrous_EP4	19.9	[17.7 - 22.3%]	0.2213	0
__005_Rhodococcus_erythropolis_S-43	00005_Rhodococcus_ruber_SD3	19.8	[17.6 - 22.2%]	0.2218	0
__005_Rhodococcus_erythropolis_S-43	00006_Rhodococcus_sp_AD45-ID	24.6	[22.3 - 27.1%]	0.1772	0.01
__005_Rhodococcus_erythropolis_S-43	00007_Rhodococcus_sp_Br-6	20.3	[18.1 - 22.7%]	0.2161	0
__005_Rhodococcus_erythropolis_S-43	00008_Rhodococcus_sp_ENV425	20	[17.8 - 22.4%]	0.2193	0
__005_Rhodococcus_erythropolis_S-43	00009_Rhodococcus_sp_OK519	20.2	[18 - 22.6%]	0.2179	0
__005_Rhodococcus_erythropolis_S-43	00010_Rhodococcus_sp_OK611	20.4	[18.2 - 22.8%]	0.2151	0
__005_Rhodococcus_erythropolis_S-43	00011_Rhodococcus_sp_S2-17	20.4	[18.2 - 22.8%]	0.2155	0
__005_Rhodococcus_erythropolis_S-43	00012_Rhodococcus_sp_SAORIC-690	18.3	[16.1 - 20.7%]	0.2402	0
__005_Rhodococcus_erythropolis_S-43	000_Nocardia_brasiliensis_ATCC_700358_OUTGROUP	20.4	[18.2 - 22.8%]	0.215	0
__005_Rhodococcus_erythropolis_S-43	001_Rhodococcus_aetherivorans_BCP1	19.9	[17.7 - 22.3%]	0.2214	0
__005_Rhodococcus_erythropolis_S-43	002_Rhodococcus_aetherivorans_IcdP1	19.9	[17.7 - 22.3%]	0.2209	0
__005_Rhodococcus_erythropolis_S-43	005_Rhodococcus_corynebacterioides_NBRC_14404_T	20.5	[18.3 - 23%]	0.2138	0
__005_Rhodococcus_erythropolis_S-43	006_Rhodococcus_defluvii_Ca11_T	20.3	[18.1 - 22.8%]	0.216	0
__005_Rhodococcus_erythropolis_S-43	007_Rhodococcus_enclensis_23b-28	69.6	[66.6 - 72.4%]	0.0367	77.55
__005_Rhodococcus_erythropolis_S-43	009_Rhodococcus_erythropolis_NRRL_B-16532	67.1	[64.2 - 70%]	0.0402	72.5
__005_Rhodococcus_erythropolis_S-43	010_Rhodococcus_erythropolis_JCM_6824	62.4	[59.5 - 65.2%]	0.0475	60.09
__005_Rhodococcus_erythropolis_S-43	011_Rhodococcus_erythropolis_BG43	87.9	[85.4 - 90.1%]	0.0144	95.04
__005_Rhodococcus_erythropolis_S-43	012_Rhodococcus_erythropolis_CAS922i	61.8	[58.9 - 64.6%]	0.0486	58.02
__005_Rhodococcus_erythropolis_S-43	013_Rhodococcus_erythropolis_NSX2	87.6	[85.1 - 89.8%]	0.0147	94.92
__005_Rhodococcus_erythropolis_S-43	014_Rhodococcus_erythropolis_MI2	87.9	[85.4 - 90.1%]	0.0144	95.04
__005_Rhodococcus_erythropolis_S-43	015_Rhodococcus_erythropolis_VSD3	88.5	[86 - 90.6%]	0.0138	95.26
__005_Rhodococcus_erythropolis_S-43	016_Rhodococcus_erythropolis_IEGM_267	62.2	[59.3 - 65%]	0.0478	59.49
__005_Rhodococcus_erythropolis_S-43	017_Rhodococcus_erythropolis_1159	88.5	[86.1 - 90.6%]	0.0137	95.28
__005_Rhodococcus_erythropolis_S-43	018_Rhodococcus_erythropolis_ACN1	54.9	[52.2 - 57.6%]	0.0611	34.72
__005_Rhodococcus_erythropolis_S-43	019_Rhodococcus_erythropolis_CCM2595	88.2	[85.7 - 90.3%]	0.0141	95.13
__005_Rhodococcus_erythropolis_S-43	020_Rhodococcus_erythropolis_DN1	85.7	[83 - 88%]	0.0168	94.07
__005_Rhodococcus_erythropolis_S-43	022_Rhodococcus_erythropolis_PR4_-_NBRC_100887	87.2	[84.7 - 89.4%]	0.0152	94.75
__005_Rhodococcus_erythropolis_S-43	023_Rhodococcus_erythropolis_R138	87.6	[85.1 - 89.8%]	0.0147	94.92
__005_Rhodococcus_erythropolis_S-43	024_Rhodococcus_erythropolis_SK121	62.7	[59.8 - 65.5%]	0.0471	60.75
__005_Rhodococcus_erythropolis_S-43	025_Rhodococcus_erythropolis_XP	87.4	[84.8 - 89.5%]	0.015	94.81
__005_Rhodococcus_erythropolis_S-43	026_Rhodococcus_fascians_A22b	19.8	[17.6 - 22.2%]	0.2219	0
__005_Rhodococcus_erythropolis_S-43	027_Rhodococcus_fascians_F7	19.8	[17.6 - 22.2%]	0.2219	0
__005_Rhodococcus_erythropolis_S-43	028_Rhodococcus_fascians_15-508-1b	19.9	[17.7 - 22.3%]	0.2212	0
__005_Rhodococcus_erythropolis_S-43	029_Rhodococcus_fascians_14-2632-D2	19.9	[17.7 - 22.3%]	0.2212	0
__005_Rhodococcus_erythropolis_S-43	030_Rhodococcus_fascians_14-2632c-1	19.9	[17.7 - 22.3%]	0.2212	0
__005_Rhodococcus_erythropolis_S-43	031_Rhodococcus_fascians_B3	19.9	[17.7 - 22.3%]	0.2212	0
__005_Rhodococcus_erythropolis_S-43	032_Rhodococcus_fascians_A2	19.9	[17.7 - 22.3%]	0.2211	0
__005_Rhodococcus_erythropolis_S-43	033_Rhodococcus_fascians_02-815	19.5	[17.3 - 21.9%]	0.2256	0
__005_Rhodococcus_erythropolis_S-43	034_Rhodococcus_fascians_02-816c	19.4	[17.2 - 21.8%]	0.2264	0
__005_Rhodococcus_erythropolis_S-43	035_Rhodococcus_fascians_04-516	20.1	[17.9 - 22.5%]	0.2189	0
__005_Rhodococcus_erythropolis_S-43	036_Rhodococcus_fascians_05-339-1	20.3	[18.1 - 22.7%]	0.2165	0
__005_Rhodococcus_erythropolis_S-43	037_Rhodococcus_fascians_05-561-1	19.8	[17.6 - 22.2%]	0.2218	0
__005_Rhodococcus_erythropolis_S-43	038_Rhodococcus_fascians_A21d2	20.2	[17.9 - 22.6%]	0.218	0
__005_Rhodococcus_erythropolis_S-43	039_Rhodococcus_fascians_A25f	20.4	[18.2 - 22.8%]	0.2152	0
__005_Rhodococcus_erythropolis_S-43	040_Rhodococcus_fascians_A3b	19.8	[17.6 - 22.2%]	0.2215	0
__005_Rhodococcus_erythropolis_S-43	041_Rhodococcus_fascians_A44A	19.4	[17.2 - 21.8%]	0.2267	0
__005_Rhodococcus_erythropolis_S-43	042_Rhodococcus_fascians_A73a	19.4	[17.2 - 21.8%]	0.2264	0
__005_Rhodococcus_erythropolis_S-43	043_Rhodococcus_fascians_A76	20	[17.8 - 22.4%]	0.2199	0
__005_Rhodococcus_erythropolis_S-43	044_Rhodococcus_fascians_A78	19.6	[17.4 - 22%]	0.224	0
__005_Rhodococcus_erythropolis_S-43	045_Rhodococcus_fascians_D188	20.1	[17.9 - 22.5%]	0.2183	0
__005_Rhodococcus_erythropolis_S-43	046_Rhodococcus_fascians_GIC26	19.9	[17.7 - 22.3%]	0.2211	0
__005_Rhodococcus_erythropolis_S-43	047_Rhodococcus_fascians_GIC36	19.9	[17.7 - 22.3%]	0.2212	0
__005_Rhodococcus_erythropolis_S-43	048_Rhodococcus_fascians_LMG_3602	20	[17.8 - 22.4%]	0.2202	0
__005_Rhodococcus_erythropolis_S-43	049_Rhodococcus_fascians_LMG_3605	19.9	[17.7 - 22.3%]	0.2207	0
__005_Rhodococcus_erythropolis_S-43	050_Rhodococcus_fascians_LMG_3616	19.9	[17.7 - 22.4%]	0.2203	0
__005_Rhodococcus_erythropolis_S-43	051_Rhodococcus_fascians_LMG_3625	20	[17.8 - 22.5%]	0.2193	0
__005_Rhodococcus_erythropolis_S-43	053_Rhodococcus_globerulus_NBRC_14531_T	24.5	[22.2 - 27%]	0.1778	0.01
__005_Rhodococcus_erythropolis_S-43	055_Rhodococcus_hoagii_DSM_20295_T	20.3	[18.1 - 22.7%]	0.2167	0
__005_Rhodococcus_erythropolis_S-43	056_Rhodococcus_hoagii_N1288	20.4	[18.2 - 22.8%]	0.2157	0
__005_Rhodococcus_erythropolis_S-43	057_Rhodococcus_hoagii_N1295	20.6	[18.3 - 23%]	0.2136	0
__005_Rhodococcus_erythropolis_S-43	058_Rhodococcus_hoagii_N1301	20.3	[18.1 - 22.7%]	0.2161	0
__005_Rhodococcus_erythropolis_S-43	059_Rhodococcus_hoagii_PAM1600	20.4	[18.2 - 22.8%]	0.2152	0
__005_Rhodococcus_erythropolis_S-43	060_Rhodococcus_hoagii_PAM1572	20.4	[18.2 - 22.8%]	0.2156	0
__005_Rhodococcus_erythropolis_S-43	061_Rhodococcus_hoagii_PAM1204	20.4	[18.1 - 22.8%]	0.2157	0
__005_Rhodococcus_erythropolis_S-43	062_Rhodococcus_hoagii_PAM1593	20.4	[18.1 - 22.8%]	0.2159	0
__005_Rhodococcus_erythropolis_S-43	063_Rhodococcus_hoagii_PAM2274	20.4	[18.2 - 22.8%]	0.2152	0
__005_Rhodococcus_erythropolis_S-43	064_Rhodococcus_hoagii_PAM1643	20.3	[18 - 22.7%]	0.2169	0
__005_Rhodococcus_erythropolis_S-43	065_Rhodococcus_hoagii_PAM1571	20.3	[18 - 22.7%]	0.217	0
__005_Rhodococcus_erythropolis_S-43	066_Rhodococcus_hoagii_PAM2282	20.4	[18.1 - 22.8%]	0.2158	0
__005_Rhodococcus_erythropolis_S-43	067_Rhodococcus_hoagii_DSM_20307	20.5	[18.2 - 22.9%]	0.2147	0
__005_Rhodococcus_erythropolis_S-43	068_Rhodococcus_hoagii_PAM2276	20.4	[18.2 - 22.8%]	0.2154	0
__005_Rhodococcus_erythropolis_S-43	069_Rhodococcus_hoagii_PAM2288	20.3	[18.1 - 22.7%]	0.2167	0
__005_Rhodococcus_erythropolis_S-43	070_Rhodococcus_hoagii_PAM2279	20.3	[18 - 22.7%]	0.217	0
__005_Rhodococcus_erythropolis_S-43	071_Rhodococcus_hoagii_PAM2285	20.3	[18.1 - 22.7%]	0.2164	0
__005_Rhodococcus_erythropolis_S-43	072_Rhodococcus_hoagii_PAM2287	20.3	[18.1 - 22.7%]	0.2161	0
__005_Rhodococcus_erythropolis_S-43	073_Rhodococcus_hoagii_PAM2012	20.4	[18.2 - 22.8%]	0.2154	0
__005_Rhodococcus_erythropolis_S-43	074_Rhodococcus_hoagii_PAM1354	20.4	[18.1 - 22.8%]	0.2158	0
__005_Rhodococcus_erythropolis_S-43	075_Rhodococcus_hoagii_PAM1271	20.5	[18.2 - 22.9%]	0.2147	0
__005_Rhodococcus_erythropolis_S-43	076_Rhodococcus_hoagii_PAM1340	20.2	[18 - 22.7%]	0.217	0
__005_Rhodococcus_erythropolis_S-43	077_Rhodococcus_hoagii_PAM1413	20.4	[18.2 - 22.8%]	0.2156	0
__005_Rhodococcus_erythropolis_S-43	078_Rhodococcus_hoagii_PAM1357	20.3	[18.1 - 22.7%]	0.2168	0
__005_Rhodococcus_erythropolis_S-43	079_Rhodococcus_hoagii_PAM1496	20.3	[18.1 - 22.7%]	0.2167	0
__005_Rhodococcus_erythropolis_S-43	080_Rhodococcus_hoagii_PAM1216	20.3	[18.1 - 22.7%]	0.2167	0
__005_Rhodococcus_erythropolis_S-43	081_Rhodococcus_hoagii_PAM1475	20.4	[18.2 - 22.9%]	0.215	0
__005_Rhodococcus_erythropolis_S-43	082_Rhodococcus_hoagii_PAM1422	20.5	[18.2 - 22.9%]	0.2147	0
__005_Rhodococcus_erythropolis_S-43	083_Rhodococcus_hoagii_PAM1533	20.4	[18.2 - 22.8%]	0.2152	0
__005_Rhodococcus_erythropolis_S-43	084_Rhodococcus_hoagii_PAM1557	20.4	[18.1 - 22.8%]	0.2158	0
__005_Rhodococcus_erythropolis_S-43	085_Rhodococcus_hoagii_PAM1637	20.3	[18.1 - 22.8%]	0.2159	0
__005_Rhodococcus_erythropolis_S-43	086_Rhodococcus_hoagii_103S	20.4	[18.2 - 22.8%]	0.2153	0
__005_Rhodococcus_erythropolis_S-43	087_Rhodococcus_hoagii_ATCC_33707	20.5	[18.3 - 23%]	0.2139	0
__005_Rhodococcus_erythropolis_S-43	088_Rhodococcus_hoagii_NBRC_101255_-_C_7	20.5	[18.3 - 22.9%]	0.2146	0
__005_Rhodococcus_erythropolis_S-43	089_Rhodococcus_imtechensis_RKJ300_=_JCM_13270_T	20.7	[18.4 - 23.1%]	0.2127	0
__005_Rhodococcus_erythropolis_S-43	090_Rhodococcus_jostii_8	21	[18.8 - 23.4%]	0.2092	0
__005_Rhodococcus_erythropolis_S-43	091_Rhodococcus_jostii_DSM_44719	20.7	[18.5 - 23.1%]	0.2123	0
__005_Rhodococcus_erythropolis_S-43	092_Rhodococcus_jostii_NBRC_16295_T	20.6	[18.3 - 23%]	0.2136	0
__005_Rhodococcus_erythropolis_S-43	093_Rhodococcus_jostii_RHA1	20.5	[18.3 - 22.9%]	0.2141	0
__005_Rhodococcus_erythropolis_S-43	094_Rhodococcus_koreensis_DSM_44498_T	20.6	[18.4 - 23.1%]	0.2128	0
__005_Rhodococcus_erythropolis_S-43	096_Rhodococcus_kroppenstedtii_DSM_44908_T	20.8	[18.6 - 23.2%]	0.2113	0
__005_Rhodococcus_erythropolis_S-43	097_Rhodococcus_kunmingensis_DSM_45001_T	20.1	[17.9 - 22.5%]	0.2184	0
__005_Rhodococcus_erythropolis_S-43	098_Rhodococcus_kyotonensis_KB10	20.4	[18.2 - 22.8%]	0.2157	0
__005_Rhodococcus_erythropolis_S-43	099_Rhodococcus_kyotonensis_JCM_23211_T	19.6	[17.4 - 22%]	0.2238	0
__005_Rhodococcus_erythropolis_S-43	100_Rhodococcus_maanshanensis_DSM_44675_T	20.4	[18.1 - 22.8%]	0.2158	0
__005_Rhodococcus_erythropolis_S-43	102_Rhodococcus_marinonascens_NBRC_14363_T	19.9	[17.7 - 22.3%]	0.2208	0
__005_Rhodococcus_erythropolis_S-43	103_Rhodococcus_opacus_NRRL_B-24011	88.5	[86 - 90.6%]	0.0138	95.26
__005_Rhodococcus_erythropolis_S-43	105_Rhodococcus_opacus_1CP	20.7	[18.5 - 23.1%]	0.2122	0
__005_Rhodococcus_erythropolis_S-43	106_Rhodococcus_opacus_B4	20.6	[18.3 - 23%]	0.2138	0
__005_Rhodococcus_erythropolis_S-43	107_Rhodococcus_opacus_M213	20.6	[18.4 - 23.1%]	0.2128	0
__005_Rhodococcus_erythropolis_S-43	108_Rhodococcus_opacus_PD630	20.5	[18.3 - 22.9%]	0.2145	0
__005_Rhodococcus_erythropolis_S-43	109_Rhodococcus_phenolicus_DSM_44812_T	19.7	[17.5 - 22.1%]	0.2236	0
__005_Rhodococcus_erythropolis_S-43	110_Rhodococcus_pyridinivorans_GF3	19.8	[17.6 - 22.2%]	0.2217	0
__005_Rhodococcus_erythropolis_S-43	111_Rhodococcus_pyridinivorans_DSM_44555_T	19.9	[17.7 - 22.3%]	0.2211	0
__005_Rhodococcus_erythropolis_S-43	112_Rhodococcus_pyridinivorans_AK37	19.8	[17.6 - 22.2%]	0.2224	0
__005_Rhodococcus_erythropolis_S-43	114_Rhodococcus_pyridinivorans_KG-16	19.7	[17.5 - 22.1%]	0.2227	0
__005_Rhodococcus_erythropolis_S-43	115_Rhodococcus_pyridinivorans_SB3094	19.9	[17.7 - 22.4%]	0.2204	0
__005_Rhodococcus_erythropolis_S-43	116_Rhodococcus_qingshengii_CW25	62.2	[59.3 - 65%]	0.0479	59.42
__005_Rhodococcus_erythropolis_S-43	117_Rhodococcus_qingshengii_JCM_15477_T	62.2	[59.3 - 65%]	0.0479	59.33
__005_Rhodococcus_erythropolis_S-43	118_Rhodococcus_qingshengii_CS98	62.4	[59.5 - 65.2%]	0.0476	59.86
__005_Rhodococcus_erythropolis_S-43	119_Rhodococcus_qingshengii_MK1	62.4	[59.5 - 65.2%]	0.0476	59.86
__005_Rhodococcus_erythropolis_S-43	120_Rhodococcus_qingshengii_BKS_20-40	62.3	[59.4 - 65.1%]	0.0477	59.69
__005_Rhodococcus_erythropolis_S-43	121_Rhodococcus_rhodnii_LMG_5362_T	20.1	[17.9 - 22.5%]	0.2183	0
__005_Rhodococcus_erythropolis_S-43	122_Rhodococcus_rhodnii_NBRC_100604_T	19.9	[17.7 - 22.3%]	0.2206	0
__005_Rhodococcus_erythropolis_S-43	123_Rhodococcus_rhodochrous_NRRL_B-1306	24.5	[22.2 - 27%]	0.1777	0.01
__005_Rhodococcus_erythropolis_S-43	124_Rhodococcus_rhodochrous_TRN71	19.8	[17.6 - 22.2%]	0.222	0
__005_Rhodococcus_erythropolis_S-43	125_Rhodococcus_rhodochrous_DSM_43241_T	19.8	[17.6 - 22.2%]	0.2225	0
__005_Rhodococcus_erythropolis_S-43	126_Rhodococcus_rhodochrous_11Y	20.4	[18.2 - 22.9%]	0.215	0
__005_Rhodococcus_erythropolis_S-43	127_Rhodococcus_rhodochrous_NCTC10210_T	19.9	[17.7 - 22.3%]	0.2213	0
__005_Rhodococcus_erythropolis_S-43	128_Rhodococcus_rhodochrous_ATCC_17895	88.3	[85.8 - 90.4%]	0.014	95.17
__005_Rhodococcus_erythropolis_S-43	129_Rhodococcus_rhodochrous_ATCC_21198	19.7	[17.5 - 22.1%]	0.2232	0
__005_Rhodococcus_erythropolis_S-43	130_Rhodococcus_rhodochrous_BKS6-46	20	[17.8 - 22.4%]	0.2196	0
__005_Rhodococcus_erythropolis_S-43	131_Rhodococcus_rhodochrous_J3	19.6	[17.4 - 22%]	0.2241	0
__005_Rhodococcus_erythropolis_S-43	132_Rhodococcus_rhodochrous_KG-21	19.8	[17.6 - 22.2%]	0.222	0
__005_Rhodococcus_erythropolis_S-43	133_Rhodococcus_rhodochrous_NBRC_16069_T	19.7	[17.5 - 22.1%]	0.2226	0
__005_Rhodococcus_erythropolis_S-43	134_Rhodococcus_ruber_IEGM_231	19.8	[17.6 - 22.2%]	0.2223	0
__005_Rhodococcus_erythropolis_S-43	135_Rhodococcus_ruber_P25	19.7	[17.5 - 22.1%]	0.2231	0
__005_Rhodococcus_erythropolis_S-43	136_Rhodococcus_ruber_DSM_43338_T	19.8	[17.6 - 22.2%]	0.2218	0
__005_Rhodococcus_erythropolis_S-43	137_Rhodococcus_ruber_P14	19.9	[17.7 - 22.3%]	0.2211	0
__005_Rhodococcus_erythropolis_S-43	138_Rhodococcus_ruber_YYL	20	[17.8 - 22.4%]	0.2202	0
__005_Rhodococcus_erythropolis_S-43	139_Rhodococcus_ruber_BKS_20-38	19.5	[17.3 - 21.9%]	0.2253	0
__005_Rhodococcus_erythropolis_S-43	140_Rhodococcus_ruber_Chol-4	19.8	[17.6 - 22.2%]	0.2226	0
__005_Rhodococcus_erythropolis_S-43	141_Rhodococcus_ruber_NBRC_15591_T	19.7	[17.5 - 22.1%]	0.2231	0
__005_Rhodococcus_erythropolis_S-43	142_Rhodococcus_sp._008	61.9	[59 - 64.7%]	0.0483	58.55
__005_Rhodococcus_erythropolis_S-43	143_Rhodococcus_sp._02-925g	20.2	[18 - 22.6%]	0.2173	0
__005_Rhodococcus_erythropolis_S-43	144_Rhodococcus_sp._05-2221-1B	19.9	[17.7 - 22.3%]	0.2206	0
__005_Rhodococcus_erythropolis_S-43	145_Rhodococcus_sp._05-2254-1	20	[17.8 - 22.4%]	0.22	0
__005_Rhodococcus_erythropolis_S-43	146_Rhodococcus_sp._05-2254-2	19.9	[17.7 - 22.3%]	0.2205	0
__005_Rhodococcus_erythropolis_S-43	147_Rhodococcus_sp._05-2254-3	19.9	[17.7 - 22.3%]	0.2204	0
__005_Rhodococcus_erythropolis_S-43	148_Rhodococcus_sp._05-2254-4	19.9	[17.7 - 22.3%]	0.2205	0
__005_Rhodococcus_erythropolis_S-43	149_Rhodococcus_sp._05-2254-5	20	[17.8 - 22.4%]	0.2201	0
__005_Rhodococcus_erythropolis_S-43	150_Rhodococcus_sp._05-2254-6	19.9	[17.7 - 22.4%]	0.2204	0
__005_Rhodococcus_erythropolis_S-43	151_Rhodococcus_sp._05-2255-1e	19.7	[17.5 - 22.1%]	0.2227	0
__005_Rhodococcus_erythropolis_S-43	152_Rhodococcus_sp._05-2255-2A2	20.1	[17.9 - 22.5%]	0.2184	0
__005_Rhodococcus_erythropolis_S-43	153_Rhodococcus_sp._05-2255-3B1	20.1	[17.9 - 22.5%]	0.2185	0
__005_Rhodococcus_erythropolis_S-43	154_Rhodococcus_sp._05-2255-3C	20.1	[17.9 - 22.5%]	0.2184	0
__005_Rhodococcus_erythropolis_S-43	155_Rhodococcus_sp._05-2256-B1	20.1	[17.9 - 22.5%]	0.219	0
__005_Rhodococcus_erythropolis_S-43	156_Rhodococcus_sp._05-2256-B2	20.1	[17.9 - 22.5%]	0.219	0
__005_Rhodococcus_erythropolis_S-43	157_Rhodococcus_sp._05-2256-B3	20.1	[17.9 - 22.5%]	0.2191	0
__005_Rhodococcus_erythropolis_S-43	158_Rhodococcus_sp._05-2256-B4	20.1	[17.9 - 22.5%]	0.2189	0
__005_Rhodococcus_erythropolis_S-43	159_Rhodococcus_sp._05-339-2	20.3	[18.1 - 22.8%]	0.216	0
__005_Rhodococcus_erythropolis_S-43	160_Rhodococcus_sp._05-340-1	20	[17.8 - 22.4%]	0.22	0
__005_Rhodococcus_erythropolis_S-43	161_Rhodococcus_sp._05-340-2	20	[17.8 - 22.4%]	0.22	0
__005_Rhodococcus_erythropolis_S-43	162_Rhodococcus_sp._06-1059B-a	19.6	[17.4 - 22%]	0.2244	0
__005_Rhodococcus_erythropolis_S-43	163_Rhodococcus_sp._06-1460-1B	19.8	[17.6 - 22.2%]	0.2225	0
__005_Rhodococcus_erythropolis_S-43	164_Rhodococcus_sp._06-1474-1B	20	[17.8 - 22.4%]	0.2194	0
__005_Rhodococcus_erythropolis_S-43	165_Rhodococcus_sp._06-1477-1A	20	[17.8 - 22.4%]	0.2199	0
__005_Rhodococcus_erythropolis_S-43	166_Rhodococcus_sp._06-1477-1B	19.9	[17.7 - 22.3%]	0.2212	0
__005_Rhodococcus_erythropolis_S-43	167_Rhodococcus_sp._06-156-3	19.5	[17.3 - 21.9%]	0.2256	0
__005_Rhodococcus_erythropolis_S-43	168_Rhodococcus_sp._06-156-3b	19.5	[17.3 - 21.9%]	0.2259	0
__005_Rhodococcus_erythropolis_S-43	169_Rhodococcus_sp._06-156-3C	19.5	[17.3 - 21.9%]	0.2256	0
__005_Rhodococcus_erythropolis_S-43	170_Rhodococcus_sp._06-156-4	19.5	[17.3 - 21.9%]	0.2258	0
__005_Rhodococcus_erythropolis_S-43	171_Rhodococcus_sp._06-156-4a	19.5	[17.3 - 21.9%]	0.2259	0
__005_Rhodococcus_erythropolis_S-43	172_Rhodococcus_sp._06-156-4C	19.5	[17.3 - 21.9%]	0.2259	0
__005_Rhodococcus_erythropolis_S-43	173_Rhodococcus_sp._06-221-2	19.9	[17.6 - 22.3%]	0.2214	0
__005_Rhodococcus_erythropolis_S-43	174_Rhodococcus_sp._06-235-1A	20	[17.8 - 22.4%]	0.2199	0
__005_Rhodococcus_erythropolis_S-43	175_Rhodococcus_sp._06-412-2B	20.3	[18.1 - 22.7%]	0.2167	0
__005_Rhodococcus_erythropolis_S-43	176_Rhodococcus_sp._06-412-2C	20.3	[18.1 - 22.7%]	0.2168	0
__005_Rhodococcus_erythropolis_S-43	177_Rhodococcus_sp._06-418-1B	19.4	[17.2 - 21.8%]	0.2263	0
__005_Rhodococcus_erythropolis_S-43	178_Rhodococcus_sp._06-418-5	20	[17.8 - 22.4%]	0.2195	0
__005_Rhodococcus_erythropolis_S-43	179_Rhodococcus_sp._06-462-5	20.2	[18 - 22.6%]	0.2172	0
__005_Rhodococcus_erythropolis_S-43	180_Rhodococcus_sp._06-469-3-2	20	[17.8 - 22.4%]	0.2199	0
__005_Rhodococcus_erythropolis_S-43	181_Rhodococcus_sp._06-470-2	19.9	[17.7 - 22.3%]	0.2206	0
__005_Rhodococcus_erythropolis_S-43	182_Rhodococcus_sp._06-621-2	19.5	[17.3 - 21.9%]	0.2254	0
__005_Rhodococcus_erythropolis_S-43	183_Rhodococcus_sp._1139	62.5	[59.6 - 65.3%]	0.0474	60.26
__005_Rhodococcus_erythropolis_S-43	184_Rhodococcus_sp._114MFTsu3.1	19.4	[17.2 - 21.8%]	0.2269	0
__005_Rhodococcus_erythropolis_S-43	185_Rhodococcus_sp._1163	19.8	[17.6 - 22.2%]	0.2217	0
__005_Rhodococcus_erythropolis_S-43	186_Rhodococcus_sp._1168	20.3	[18.1 - 22.7%]	0.2164	0
__005_Rhodococcus_erythropolis_S-43	187_Rhodococcus_sp._14-1411-2a	19.9	[17.7 - 22.4%]	0.2204	0
__005_Rhodococcus_erythropolis_S-43	188_Rhodococcus_sp._14-2470-1a	19.4	[17.2 - 21.8%]	0.2265	0
__005_Rhodococcus_erythropolis_S-43	189_Rhodococcus_sp._14-2470-1b	19.8	[17.6 - 22.2%]	0.222	0
__005_Rhodococcus_erythropolis_S-43	190_Rhodococcus_sp._14-2483-1-1	20.1	[17.9 - 22.5%]	0.2191	0
__005_Rhodococcus_erythropolis_S-43	191_Rhodococcus_sp._14-2483-1-2	20	[17.8 - 22.4%]	0.2194	0
__005_Rhodococcus_erythropolis_S-43	192_Rhodococcus_sp._14-2496-1d	20.1	[17.8 - 22.5%]	0.2192	0
__005_Rhodococcus_erythropolis_S-43	193_Rhodococcus_sp._14-2686-1-2	19.8	[17.6 - 22.2%]	0.2223	0
__005_Rhodococcus_erythropolis_S-43	194_Rhodococcus_sp._15-1154-1	19.3	[17.1 - 21.7%]	0.2275	0
__005_Rhodococcus_erythropolis_S-43	195_Rhodococcus_sp._15-1189-1-1a	19.8	[17.6 - 22.2%]	0.2221	0
__005_Rhodococcus_erythropolis_S-43	196_Rhodococcus_sp._15-2388-1-1a	20	[17.8 - 22.4%]	0.2202	0
__005_Rhodococcus_erythropolis_S-43	197_Rhodococcus_sp._15-649-1-2	19.3	[17.1 - 21.7%]	0.2275	0
__005_Rhodococcus_erythropolis_S-43	198_Rhodococcus_sp._15-649-2-2	20	[17.8 - 22.4%]	0.2195	0
__005_Rhodococcus_erythropolis_S-43	199_Rhodococcus_sp._15-725-2-2b	20	[17.8 - 22.4%]	0.2195	0
__005_Rhodococcus_erythropolis_S-43	200_Rhodococcus_sp._164Chir2E	88.3	[85.9 - 90.4%]	0.0139	95.2
__005_Rhodococcus_erythropolis_S-43	201_Rhodococcus_sp._29MFTsu3.1	19.2	[17 - 21.5%]	0.2295	0
__005_Rhodococcus_erythropolis_S-43	202_Rhodococcus_sp._2G	19.9	[17.7 - 22.3%]	0.2205	0
__005_Rhodococcus_erythropolis_S-43	203_Rhodococcus_sp._311R	61.3	[58.4 - 64.1%]	0.0495	56.45
__005_Rhodococcus_erythropolis_S-43	204_Rhodococcus_sp._4J2A2	24.6	[22.3 - 27.1%]	0.1772	0.01
__005_Rhodococcus_erythropolis_S-43	205_Rhodococcus_sp._66b	87.7	[85.1 - 89.8%]	0.0147	94.94
[truncated: 58,034 more rows]
